# Supplementary material for: Disentangling the Complexity of HGF Signaling by Combining Qualitative and Quantitative Modeling
Source: PLoS Comput Biol. 2015 Apr 23;11(4):e1004192. doi: 10.1371/journal.pcbi.1004192 (PMC4427303; doi:10.1371/journal.pcbi.1004192)
Supplement: S1 Model — The 4_8_12 model contains the core edges and all candidate edges deriving from the combination of models 4_8_12. (XML) [file pcbi.1004192.s021.xml]

<?xml version="1.0" encoding="UTF-8"?>
<sbml xmlns="http://www.sbml.org/sbml/level1" level="1" version="2">
	<model name="hgfmodel">
	<listOfCompartments>
		<compartment name="cell" volume="1"/>
	</listOfCompartments>
	<listOfSpecies>
		<species name="pMet" compartment="cell" initialAmount="0"/>
		<species name="Met" compartment="cell" initialAmount="1"/>
		<species name="Gab1" compartment="cell" initialAmount="1"/>
		<species name="Rac" compartment="cell" initialAmount="1"/>
		<species name="Rac_active" compartment="cell" initialAmount="0"/>
		<species name="PAK1" compartment="cell" initialAmount="1"/>
		<species name="pPAK1" compartment="cell" initialAmount="0"/>
		<species name="Gab1_pMet" compartment="cell" initialAmount="0"/>
		<species name="PI3K_active" compartment="cell" initialAmount="0"/>
		<species name="PI3K" compartment="cell" initialAmount="1"/>
		<species name="Akt" compartment="cell" initialAmount="1"/>
		<species name="pAkt" compartment="cell" initialAmount="0"/>
		<species name="mSOS_pMet" compartment="cell" initialAmount="0"/>
		<species name="SOS" compartment="cell" initialAmount="1"/>
		<species name="Ras" compartment="cell" initialAmount="1"/>
		<species name="Ras_active" compartment="cell" initialAmount="0"/>
		<species name="Raf" compartment="cell" initialAmount="1"/>
		<species name="pRaf" compartment="cell" initialAmount="0"/>
		<species name="MEK" compartment="cell" initialAmount="1"/>
		<species name="ERK" compartment="cell" initialAmount="1"/>
		<species name="pMEK" compartment="cell" initialAmount="0"/>
		<species name="pERK" compartment="cell" initialAmount="0"/>
		<species name="RSK" compartment="cell" initialAmount="1"/>
		<species name="single_pRSK" compartment="cell" initialAmount="0"/>
		<species name="double_pRSK" compartment="cell" initialAmount="0"/>
	</listOfSpecies>
	<listOfParameters>
		<parameter name="Akt_activation_supported_by_PDK1" value="0.525391"/>
		<parameter name="ERK_dephosphorylation" value="0.38666"/>
		<parameter name="ERK_down" value="15.1947"/>
		<parameter name="ERK_phosphorylation_by_pMEK" value="899.042"/>
		<parameter name="Gab1_pMet_binding" value="1e-05"/>
		<parameter name="Gab1_pMet_binding_by_PI3K_active" value="0.359472"/>
		<parameter name="Gab1_pMet_diss" value="0.0323268"/>
		<parameter name="MEK_dephosphorylation" value="662.269"/>
		<parameter name="MEK_phosphorylation_by_PDK1" value="989.065"/>
		<parameter name="MEK_phosphorylation_by_pRaf" value="1e-05"/>
		<parameter name="Mek_act_inh" value="46.0152"/>
		<parameter name="Met_act_inh" value="329.553"/>
		<parameter name="Met_activation" value="0.0121746"/>
		<parameter name="Met_prod_deg_ss" value="0.0011975"/>
		<parameter name="PAK_dephosphorylation" value="0.011583"/>
		<parameter name="PAK_phosphorylation" value="0.270562"/>
		<parameter name="PI3K_activation_by_Gab1" value="1e-05"/>
		<parameter name="PI3K_activation_by_Ras_active" value="74.9801"/>
		<parameter name="PI3K_activation_by_pERK" value="2.80367"/>
		<parameter name="PI3K_inactivation" value="1.4568"/>
		<parameter name="Pdk_act_inh" value="1.57297"/>
		<parameter name="RSK_dephosphorylation_double" value="6.32754"/>
		<parameter name="RSK_dephosphorylation_single" value="0.191754"/>
		<parameter name="RSK_phosphorylation_by_PDK1" value="0.281253"/>
		<parameter name="RSK_phosphorylation_by_pERK" value="0.280017"/>
		<parameter name="Rac_activation" value="1.00133e-05"/>
		<parameter name="Rac_deactivation" value="0.0117979"/>
		<parameter name="Raf_activation" value="0.154896"/>
		<parameter name="Raf_activation_by_PAK" value="999.89"/>
		<parameter name="Raf_activation_by_pERK" value="1.79763"/>
		<parameter name="Raf_inactivation" value="4.16668"/>
		<parameter name="Ras_activation_by_mSOS" value="693.188"/>
		<parameter name="Ras_deactivation" value="0.0713591"/>
		<parameter name="SOS_recruitment_by_pMet" value="0.000192435"/>
		<parameter name="mSOS_release_by_pRSK" value="998.775"/>
		<parameter name="mSOS_release_from_membrane" value="0.000323561"/>
		<parameter name="pAkt_deactivation" value="2.20099"/>
		<parameter name="pMet_degradation" value="0.126992"/>
		<parameter name="pMet_dephosphorylation" value="0.503352"/>
		<parameter name="pRaf_dephosphorylation_by_Akt" value="999.84"/>
	</listOfParameters>
	<listOfReactions>
		<reaction name="reaction1">
			<listOfReactants>
				<speciesReference species="Met" stoichiometry="1"/>
			</listOfReactants>
			<listOfProducts>
				<speciesReference species="pMet" stoichiometry="1"/>
			</listOfProducts>
			<kineticLaw formula="100*Met*Met_activation"></kineticLaw>
		</reaction>
		<reaction name="reaction2">
			<listOfReactants>
				<speciesReference species="pMet" stoichiometry="1"/>
			</listOfReactants>
			<listOfProducts>
				<speciesReference species="Met" stoichiometry="1"/>
			</listOfProducts>
			<kineticLaw formula="pMet*pMet_dephosphorylation"></kineticLaw>
		</reaction>
		<reaction name="reaction3">
			<listOfProducts>
				<speciesReference species="Met" stoichiometry="1"/>
			</listOfProducts>
			<kineticLaw formula="Met_prod_deg_ss"></kineticLaw>
		</reaction>
		<reaction name="reaction4">
			<listOfReactants>
				<speciesReference species="Met" stoichiometry="1"/>
			</listOfReactants>
			<kineticLaw formula="Met*Met_prod_deg_ss"></kineticLaw>
		</reaction>
		<reaction name="reaction5">
			<listOfReactants>
				<speciesReference species="pMet" stoichiometry="1"/>
			</listOfReactants>
			<kineticLaw formula="pMet*pMet_degradation"></kineticLaw>
		</reaction>
		<reaction name="reaction6">
			<listOfReactants>
				<speciesReference species="Gab1" stoichiometry="1"/>
			</listOfReactants>
			<listOfProducts>
				<speciesReference species="Gab1_pMet" stoichiometry="1"/>
			</listOfProducts>
			<kineticLaw formula="Gab1*Gab1_pMet_binding*pMet"></kineticLaw>
		</reaction>
		<reaction name="reaction7">
			<listOfReactants>
				<speciesReference species="Gab1_pMet" stoichiometry="1"/>
			</listOfReactants>
			<listOfProducts>
				<speciesReference species="Gab1" stoichiometry="1"/>
			</listOfProducts>
			<kineticLaw formula="Gab1_pMet*Gab1_pMet_diss"></kineticLaw>
		</reaction>
		<reaction name="reaction8">
			<listOfReactants>
				<speciesReference species="Rac" stoichiometry="1"/>
			</listOfReactants>
			<listOfProducts>
				<speciesReference species="Rac_active" stoichiometry="1"/>
			</listOfProducts>
			<kineticLaw formula="Gab1_pMet*Rac*Rac_activation"></kineticLaw>
		</reaction>
		<reaction name="reaction9">
			<listOfReactants>
				<speciesReference species="Rac_active" stoichiometry="1"/>
			</listOfReactants>
			<listOfProducts>
				<speciesReference species="Rac" stoichiometry="1"/>
			</listOfProducts>
			<kineticLaw formula="Rac_active*Rac_deactivation"></kineticLaw>
		</reaction>
		<reaction name="reaction10">
			<listOfReactants>
				<speciesReference species="PAK1" stoichiometry="1"/>
			</listOfReactants>
			<listOfProducts>
				<speciesReference species="pPAK1" stoichiometry="1"/>
			</listOfProducts>
			<kineticLaw formula="PAK1*PAK_phosphorylation*Rac_active"></kineticLaw>
		</reaction>
		<reaction name="reaction11">
			<listOfReactants>
				<speciesReference species="pPAK1" stoichiometry="1"/>
			</listOfReactants>
			<listOfProducts>
				<speciesReference species="PAK1" stoichiometry="1"/>
			</listOfProducts>
			<kineticLaw formula="PAK_dephosphorylation*pPAK1"></kineticLaw>
		</reaction>
		<reaction name="reaction12">
			<listOfReactants>
				<speciesReference species="PI3K" stoichiometry="1"/>
			</listOfReactants>
			<listOfProducts>
				<speciesReference species="PI3K_active" stoichiometry="1"/>
			</listOfProducts>
			<kineticLaw formula="Gab1_pMet*PI3K*PI3K_activation_by_Gab1"></kineticLaw>
		</reaction>
		<reaction name="reaction13">
			<listOfReactants>
				<speciesReference species="PI3K_active" stoichiometry="1"/>
			</listOfReactants>
			<listOfProducts>
				<speciesReference species="PI3K" stoichiometry="1"/>
			</listOfProducts>
			<kineticLaw formula="PI3K_active*PI3K_inactivation"></kineticLaw>
		</reaction>
		<reaction name="reaction14">
			<listOfReactants>
				<speciesReference species="Akt" stoichiometry="1"/>
			</listOfReactants>
			<listOfProducts>
				<speciesReference species="pAkt" stoichiometry="1"/>
			</listOfProducts>
			<kineticLaw formula="Akt*Akt_activation_supported_by_PDK1*PI3K_active"></kineticLaw>
		</reaction>
		<reaction name="reaction15">
			<listOfReactants>
				<speciesReference species="pAkt" stoichiometry="1"/>
			</listOfReactants>
			<listOfProducts>
				<speciesReference species="Akt" stoichiometry="1"/>
			</listOfProducts>
			<kineticLaw formula="pAkt*pAkt_deactivation"></kineticLaw>
		</reaction>
		<reaction name="reaction16">
			<listOfReactants>
				<speciesReference species="SOS" stoichiometry="1"/>
			</listOfReactants>
			<listOfProducts>
				<speciesReference species="mSOS_pMet" stoichiometry="1"/>
			</listOfProducts>
			<kineticLaw formula="SOS*SOS_recruitment_by_pMet*pMet"></kineticLaw>
		</reaction>
		<reaction name="reaction17">
			<listOfReactants>
				<speciesReference species="mSOS_pMet" stoichiometry="1"/>
			</listOfReactants>
			<listOfProducts>
				<speciesReference species="SOS" stoichiometry="1"/>
			</listOfProducts>
			<kineticLaw formula="mSOS_pMet*mSOS_release_from_membrane"></kineticLaw>
		</reaction>
		<reaction name="reaction18">
			<listOfReactants>
				<speciesReference species="Ras" stoichiometry="1"/>
			</listOfReactants>
			<listOfProducts>
				<speciesReference species="Ras_active" stoichiometry="1"/>
			</listOfProducts>
			<kineticLaw formula="Ras*Ras_activation_by_mSOS*mSOS_pMet"></kineticLaw>
		</reaction>
		<reaction name="reaction19">
			<listOfReactants>
				<speciesReference species="Ras_active" stoichiometry="1"/>
			</listOfReactants>
			<listOfProducts>
				<speciesReference species="Ras" stoichiometry="1"/>
			</listOfProducts>
			<kineticLaw formula="Ras_active*Ras_deactivation"></kineticLaw>
		</reaction>
		<reaction name="reaction20">
			<listOfReactants>
				<speciesReference species="Raf" stoichiometry="1"/>
			</listOfReactants>
			<listOfProducts>
				<speciesReference species="pRaf" stoichiometry="1"/>
			</listOfProducts>
			<kineticLaw formula="Raf*Raf_activation*Ras_active"></kineticLaw>
		</reaction>
		<reaction name="reaction21">
			<listOfReactants>
				<speciesReference species="pRaf" stoichiometry="1"/>
			</listOfReactants>
			<listOfProducts>
				<speciesReference species="Raf" stoichiometry="1"/>
			</listOfProducts>
			<kineticLaw formula="Raf_inactivation*pRaf"></kineticLaw>
		</reaction>
		<reaction name="reaction22">
			<listOfReactants>
				<speciesReference species="MEK" stoichiometry="1"/>
			</listOfReactants>
			<listOfProducts>
				<speciesReference species="pMEK" stoichiometry="1"/>
			</listOfProducts>
			<kineticLaw formula="MEK*MEK_phosphorylation_by_pRaf*pRaf"></kineticLaw>
		</reaction>
		<reaction name="reaction23">
			<listOfReactants>
				<speciesReference species="pMEK" stoichiometry="1"/>
			</listOfReactants>
			<listOfProducts>
				<speciesReference species="MEK" stoichiometry="1"/>
			</listOfProducts>
			<kineticLaw formula="MEK_dephosphorylation*pMEK"></kineticLaw>
		</reaction>
		<reaction name="reaction24">
			<listOfReactants>
				<speciesReference species="ERK" stoichiometry="1"/>
			</listOfReactants>
			<listOfProducts>
				<speciesReference species="pERK" stoichiometry="1"/>
			</listOfProducts>
			<kineticLaw formula="ERK*ERK_phosphorylation_by_pMEK*pMEK"></kineticLaw>
		</reaction>
		<reaction name="reaction25">
			<listOfReactants>
				<speciesReference species="pERK" stoichiometry="1"/>
			</listOfReactants>
			<listOfProducts>
				<speciesReference species="ERK" stoichiometry="1"/>
			</listOfProducts>
			<kineticLaw formula="ERK_dephosphorylation*pERK"></kineticLaw>
		</reaction>
		<reaction name="reaction26">
			<listOfReactants>
				<speciesReference species="RSK" stoichiometry="1"/>
			</listOfReactants>
			<listOfProducts>
				<speciesReference species="single_pRSK" stoichiometry="1"/>
			</listOfProducts>
			<kineticLaw formula="RSK*RSK_phosphorylation_by_pERK*pERK"></kineticLaw>
		</reaction>
		<reaction name="reaction27">
			<listOfReactants>
				<speciesReference species="single_pRSK" stoichiometry="1"/>
			</listOfReactants>
			<listOfProducts>
				<speciesReference species="double_pRSK" stoichiometry="1"/>
			</listOfProducts>
			<kineticLaw formula="RSK_phosphorylation_by_PDK1*single_pRSK"></kineticLaw>
		</reaction>
		<reaction name="reaction28">
			<listOfReactants>
				<speciesReference species="single_pRSK" stoichiometry="1"/>
			</listOfReactants>
			<listOfProducts>
				<speciesReference species="RSK" stoichiometry="1"/>
			</listOfProducts>
			<kineticLaw formula="RSK_dephosphorylation_single*single_pRSK"></kineticLaw>
		</reaction>
		<reaction name="reaction29">
			<listOfReactants>
				<speciesReference species="double_pRSK" stoichiometry="1"/>
			</listOfReactants>
			<listOfProducts>
				<speciesReference species="RSK" stoichiometry="1"/>
			</listOfProducts>
			<kineticLaw formula="RSK_dephosphorylation_double*double_pRSK"></kineticLaw>
		</reaction>
		<reaction name="reaction30">
			<listOfReactants>
				<speciesReference species="Raf" stoichiometry="1"/>
			</listOfReactants>
			<listOfProducts>
				<speciesReference species="pRaf" stoichiometry="1"/>
			</listOfProducts>
			<kineticLaw formula="Raf*Raf_activation_by_pERK*Ras_active*pERK"></kineticLaw>
		</reaction>
		<reaction name="reaction31">
			<listOfReactants>
				<speciesReference species="mSOS_pMet" stoichiometry="1"/>
			</listOfReactants>
			<listOfProducts>
				<speciesReference species="SOS" stoichiometry="1"/>
			</listOfProducts>
			<kineticLaw formula="double_pRSK*mSOS_pMet*mSOS_release_by_pRSK"></kineticLaw>
		</reaction>
		<reaction name="reaction32">
			<listOfReactants>
				<speciesReference species="pRaf" stoichiometry="1"/>
			</listOfReactants>
			<listOfProducts>
				<speciesReference species="Raf" stoichiometry="1"/>
			</listOfProducts>
			<kineticLaw formula="pAkt*pRaf*pRaf_dephosphorylation_by_Akt"></kineticLaw>
		</reaction>
		<reaction name="reaction33">
			<listOfReactants>
				<speciesReference species="MEK" stoichiometry="1"/>
			</listOfReactants>
			<listOfProducts>
				<speciesReference species="pMEK" stoichiometry="1"/>
			</listOfProducts>
			<kineticLaw formula="MEK*MEK_phosphorylation_by_PDK1*pRaf"></kineticLaw>
		</reaction>
		<reaction name="reaction34">
			<listOfReactants>
				<speciesReference species="PI3K" stoichiometry="1"/>
			</listOfReactants>
			<listOfProducts>
				<speciesReference species="PI3K_active" stoichiometry="1"/>
			</listOfProducts>
			<kineticLaw formula="PI3K*PI3K_activation_by_Ras_active*Ras_active"></kineticLaw>
		</reaction>
		<reaction name="reaction35">
			<listOfReactants>
				<speciesReference species="PI3K" stoichiometry="1"/>
			</listOfReactants>
			<listOfProducts>
				<speciesReference species="PI3K_active" stoichiometry="1"/>
			</listOfProducts>
			<kineticLaw formula="Gab1_pMet*PI3K*PI3K_activation_by_pERK*pERK"></kineticLaw>
		</reaction>
		<reaction name="reaction36">
			<listOfReactants>
				<speciesReference species="Gab1" stoichiometry="1"/>
			</listOfReactants>
			<listOfProducts>
				<speciesReference species="Gab1_pMet" stoichiometry="1"/>
			</listOfProducts>
			<kineticLaw formula="Gab1*Gab1_pMet_binding_by_PI3K_active*PI3K_active*pMet"></kineticLaw>
		</reaction>
		<reaction name="reaction37">
			<listOfReactants>
				<speciesReference species="Raf" stoichiometry="1"/>
			</listOfReactants>
			<listOfProducts>
				<speciesReference species="pRaf" stoichiometry="1"/>
			</listOfProducts>
			<kineticLaw formula="Raf*Raf_activation_by_PAK*Ras_active*pPAK1"></kineticLaw>
		</reaction>
	</listOfReactions>
</model>
</sbml>
