# Supplementary material for: Disentangling the Complexity of HGF Signaling by Combining Qualitative and Quantitative Modeling
Source: PLoS Comput Biol. 2015 Apr 23;11(4):e1004192. doi: 10.1371/journal.pcbi.1004192 (PMC4427303; doi:10.1371/journal.pcbi.1004192)
Supplement: S1 Dataset — The datasets contain the experimental data used for the selection of minimal model structures and model calibration. The datafile is characterized by a header row as follow: Time: duration of HGF stimulation. Units: minutes.Gel: unique number to identify the gel for each analyzed protein. HGF_input: concentration of HGF used for stimulation. Units: ng/ml. Met_ihn: Met inhibitor. Mek_inh: MEK inhibitor. Pdk_inh: PDK1 inhibitor. ERK siRNA: siRNA targeting ERK1/2. pMet_au: Met phosphorylation. Units: arbitrary units (au). pAkt_au: Akt phosphorylation on serine 473. Units: arbitrary units (au). pAktThr_au: Akt phosphorylation on threonine 308. Units: arbitrary units (au). pERK_au: sum of ERK1 and ERK2 phosphorylation. Units: arbitrary units (au). pMEK_au: sum of MEK1 and MEK2 phosphorylation. Units: arbitrary units (au). single_pRSK_au: p90RSK phosphorylation corresponding to the p90RSK_s of the model. Units: arbitrary units (au). double_pRSK_au: p90RSK phosphorylation corresponding to the p90RSK_d of the model. Units: arbitrary units (au). Actin_au: actin. Units: arbitrary units (au). PDI_au: Protein disulfide isomerase. Units: arbitrary units (au). Exp_Gel_ori: experiment identifier is indicated in letters (i.e. “A_tc”); reference number of gel. Gel_ori: internal reference gel number. Exp: internal reference experiment identifier. NaN: no datapoint has been measured for the indicated condition. Columns defining perturbation treatment (inhibitor or siRNA): 0 indicates that the corresponding inhibitor or siRNA was not present; 1 indicates that the corresponding inhibitor or siRNA was present. (XLSX) [file pcbi.1004192.s022.xlsx]

## Sheet: Sheet1
time	Gel	HGF_input	Met_inh	Mek_inh	Pdk_inh	ERK_siRNA	pMet_au	pAkt_au	pERK_au	pMEK_au	single_pRSK_au	double_pRSK_au	Actin_au	PDI_au	Exp_Gel_ori	Gel_ori	Exp
0	1	100	0	0	0	0	356000	NaN	NaN	NaN	NaN	NaN	NaN	NaN	A_tc_1	1	A_tc
5	1	100	0	0	0	0	2330000	NaN	NaN	NaN	NaN	NaN	NaN	NaN	A_tc_1	1	A_tc
10	1	100	0	0	0	0	3090000	NaN	NaN	NaN	NaN	NaN	NaN	NaN	A_tc_1	1	A_tc
15	1	100	0	0	0	0	2520000	NaN	NaN	NaN	NaN	NaN	NaN	NaN	A_tc_1	1	A_tc
20	1	100	0	0	0	0	2480000	NaN	NaN	NaN	NaN	NaN	NaN	NaN	A_tc_1	1	A_tc
25	1	100	0	0	0	0	1170000	NaN	NaN	NaN	NaN	NaN	NaN	NaN	A_tc_1	1	A_tc
30	1	100	0	0	0	0	2250000	NaN	NaN	NaN	NaN	NaN	NaN	NaN	A_tc_1	1	A_tc
35	1	100	0	0	0	0	1040000	NaN	NaN	NaN	NaN	NaN	NaN	NaN	A_tc_1	1	A_tc
40	1	100	0	0	0	0	1130000	NaN	NaN	NaN	NaN	NaN	NaN	NaN	A_tc_1	1	A_tc
60	1	100	0	0	0	0	944000	NaN	NaN	NaN	NaN	NaN	NaN	NaN	A_tc_1	1	A_tc
120	1	100	0	0	0	0	1130000	NaN	NaN	NaN	NaN	NaN	NaN	NaN	A_tc_1	1	A_tc
240	1	100	0	0	0	0	311000	NaN	NaN	NaN	NaN	NaN	NaN	NaN	A_tc_1	1	A_tc
360	1	100	0	0	0	0	668000	NaN	NaN	NaN	NaN	NaN	NaN	NaN	A_tc_1	1	A_tc
0	2	100	0	0	0	0	NaN	6750000	NaN	NaN	NaN	NaN	NaN	27300000	A_tc_2	2	A_tc
5	2	100	0	0	0	0	NaN	15800000	NaN	NaN	NaN	NaN	NaN	33300000	A_tc_2	2	A_tc
10	2	100	0	0	0	0	NaN	18800000	NaN	NaN	NaN	NaN	NaN	31000000	A_tc_2	2	A_tc
15	2	100	0	0	0	0	NaN	12600000	NaN	NaN	NaN	NaN	NaN	34700000	A_tc_2	2	A_tc
20	2	100	0	0	0	0	NaN	4530000	NaN	NaN	NaN	NaN	NaN	29100000	A_tc_2	2	A_tc
25	2	100	0	0	0	0	NaN	6520000	NaN	NaN	NaN	NaN	NaN	21600000	A_tc_2	2	A_tc
30	2	100	0	0	0	0	NaN	7430000	NaN	NaN	NaN	NaN	NaN	28600000	A_tc_2	2	A_tc
35	2	100	0	0	0	0	NaN	8690000	NaN	NaN	NaN	NaN	NaN	32000000	A_tc_2	2	A_tc
40	2	100	0	0	0	0	NaN	9290000	NaN	NaN	NaN	NaN	NaN	31400000	A_tc_2	2	A_tc
60	2	100	0	0	0	0	NaN	8660000	NaN	NaN	NaN	NaN	NaN	28100000	A_tc_2	2	A_tc
120	2	100	0	0	0	0	NaN	7830000	NaN	NaN	NaN	NaN	NaN	28800000	A_tc_2	2	A_tc
240	2	100	0	0	0	0	NaN	6850000	NaN	NaN	NaN	NaN	NaN	29200000	A_tc_2	2	A_tc
360	2	100	0	0	0	0	NaN	8070000	NaN	NaN	NaN	NaN	NaN	30100000	A_tc_2	2	A_tc
0	3	100	0	0	0	0	1810000	NaN	NaN	NaN	NaN	NaN	NaN	NaN	B_tc_3	3	B_tc
2	3	100	0	0	0	0	8530000	NaN	NaN	NaN	NaN	NaN	NaN	NaN	B_tc_3	3	B_tc
5	3	100	0	0	0	0	6520000	NaN	NaN	NaN	NaN	NaN	NaN	NaN	B_tc_3	3	B_tc
7	3	100	0	0	0	0	9170000	NaN	NaN	NaN	NaN	NaN	NaN	NaN	B_tc_3	3	B_tc
10	3	100	0	0	0	0	8580000	NaN	NaN	NaN	NaN	NaN	NaN	NaN	B_tc_3	3	B_tc
15	3	100	0	0	0	0	6280000	NaN	NaN	NaN	NaN	NaN	NaN	NaN	B_tc_3	3	B_tc
20	3	100	0	0	0	0	6330000	NaN	NaN	NaN	NaN	NaN	NaN	NaN	B_tc_3	3	B_tc
25	3	100	0	0	0	0	4380000	NaN	NaN	NaN	NaN	NaN	NaN	NaN	B_tc_3	3	B_tc
30	3	100	0	0	0	0	4590000	NaN	NaN	NaN	NaN	NaN	NaN	NaN	B_tc_3	3	B_tc
35	3	100	0	0	0	0	6310000	NaN	NaN	NaN	NaN	NaN	NaN	NaN	B_tc_3	3	B_tc
40	3	100	0	0	0	0	4300000	NaN	NaN	NaN	NaN	NaN	NaN	NaN	B_tc_3	3	B_tc
60	3	100	0	0	0	0	3240000	NaN	NaN	NaN	NaN	NaN	NaN	NaN	B_tc_3	3	B_tc
180	3	100	0	0	0	0	1380000	NaN	NaN	NaN	NaN	NaN	NaN	NaN	B_tc_3	3	B_tc
360	3	100	0	0	0	0	1520000	NaN	NaN	NaN	NaN	NaN	NaN	NaN	B_tc_3	3	B_tc
20	4	100	0	0	0	0	NaN	16300000	NaN	NaN	NaN	NaN	NaN	18000000	B_tc_4	4	B_tc
5	4	100	0	0	0	0	NaN	20200000	NaN	NaN	NaN	NaN	NaN	18800000	B_tc_4	4	B_tc
35	4	100	0	0	0	0	NaN	18100000	NaN	NaN	NaN	NaN	NaN	23400000	B_tc_4	4	B_tc
180	4	100	0	0	0	0	NaN	9960000	NaN	NaN	NaN	NaN	NaN	20600000	B_tc_4	4	B_tc
7	4	100	0	0	0	0	NaN	18000000	NaN	NaN	NaN	NaN	NaN	20700000	B_tc_4	4	B_tc
30	4	100	0	0	0	0	NaN	18300000	NaN	NaN	NaN	NaN	NaN	21400000	B_tc_4	4	B_tc
60	4	100	0	0	0	0	NaN	16100000	NaN	NaN	NaN	NaN	NaN	18700000	B_tc_4	4	B_tc
15	4	100	0	0	0	0	NaN	18900000	NaN	NaN	NaN	NaN	NaN	17500000	B_tc_4	4	B_tc
2	4	100	0	0	0	0	NaN	17500000	NaN	NaN	NaN	NaN	NaN	18900000	B_tc_4	4	B_tc
40	4	100	0	0	0	0	NaN	17100000	NaN	NaN	NaN	NaN	NaN	19600000	B_tc_4	4	B_tc
10	4	100	0	0	0	0	NaN	21200000	NaN	NaN	NaN	NaN	NaN	19900000	B_tc_4	4	B_tc
360	4	100	0	0	0	0	NaN	10600000	NaN	NaN	NaN	NaN	NaN	23400000	B_tc_4	4	B_tc
0	4	100	0	0	0	0	NaN	13400000	NaN	NaN	NaN	NaN	NaN	23100000	B_tc_4	4	B_tc
25	4	100	0	0	0	0	NaN	18000000	NaN	NaN	NaN	NaN	NaN	19200000	B_tc_4	4	B_tc
25	5	100	0	0	0	0	3050000	NaN	NaN	NaN	NaN	NaN	NaN	NaN	C_tc_5	5	C_tc
0	5	100	0	0	0	0	906000	NaN	NaN	NaN	NaN	NaN	NaN	NaN	C_tc_5	5	C_tc
12	5	100	0	0	0	0	6420000	NaN	NaN	NaN	NaN	NaN	NaN	NaN	C_tc_5	5	C_tc
40	5	100	0	0	0	0	2600000	NaN	NaN	NaN	NaN	NaN	NaN	NaN	C_tc_5	5	C_tc
0.5	5	100	0	0	0	0	2760000	NaN	NaN	NaN	NaN	NaN	NaN	NaN	C_tc_5	5	C_tc
180	5	100	0	0	0	0	1110000	NaN	NaN	NaN	NaN	NaN	NaN	NaN	C_tc_5	5	C_tc
30	5	100	0	0	0	0	3240000	NaN	NaN	NaN	NaN	NaN	NaN	NaN	C_tc_5	5	C_tc
1.5	5	100	0	0	0	0	3040000	NaN	NaN	NaN	NaN	NaN	NaN	NaN	C_tc_5	5	C_tc
6	5	100	0	0	0	0	4630000	NaN	NaN	NaN	NaN	NaN	NaN	NaN	C_tc_5	5	C_tc
90	5	100	0	0	0	0	1600000	NaN	NaN	NaN	NaN	NaN	NaN	NaN	C_tc_5	5	C_tc
20	5	100	0	0	0	0	6050000	NaN	NaN	NaN	NaN	NaN	NaN	NaN	C_tc_5	5	C_tc
4	5	100	0	0	0	0	5860000	NaN	NaN	NaN	NaN	NaN	NaN	NaN	C_tc_5	5	C_tc
60	5	100	0	0	0	0	2330000	NaN	NaN	NaN	NaN	NaN	NaN	NaN	C_tc_5	5	C_tc
9	5	100	0	0	0	0	8590000	NaN	NaN	NaN	NaN	NaN	NaN	NaN	C_tc_5	5	C_tc
1	5	100	0	0	0	0	2830000	NaN	NaN	NaN	NaN	NaN	NaN	NaN	C_tc_5	5	C_tc
15	5	100	0	0	0	0	5980000	NaN	NaN	NaN	NaN	NaN	NaN	NaN	C_tc_5	5	C_tc
0	5	100	0	0	0	0	428000	NaN	NaN	NaN	NaN	NaN	NaN	NaN	C_tc_5	5	C_tc
120	5	100	0	0	0	0	524000	NaN	NaN	NaN	NaN	NaN	NaN	NaN	C_tc_5	5	C_tc
2	5	100	0	0	0	0	2600000	NaN	NaN	NaN	NaN	NaN	NaN	NaN	C_tc_5	5	C_tc
20	6	100	0	0	0	0	830000	NaN	NaN	NaN	NaN	NaN	NaN	NaN	D_tc_7	7	D_tc
0	6	100	0	0	0	0	757000	NaN	NaN	NaN	NaN	NaN	NaN	NaN	D_tc_7	7	D_tc
4	6	100	0	0	0	0	1720000	NaN	NaN	NaN	NaN	NaN	NaN	NaN	D_tc_7	7	D_tc
1	6	100	0	0	0	0	2480000	NaN	NaN	NaN	NaN	NaN	NaN	NaN	D_tc_7	7	D_tc
40	6	100	0	0	0	0	4130000	NaN	NaN	NaN	NaN	NaN	NaN	NaN	D_tc_7	7	D_tc
120	6	100	0	0	0	0	1530000	NaN	NaN	NaN	NaN	NaN	NaN	NaN	D_tc_7	7	D_tc
6	6	100	0	0	0	0	4000000	NaN	NaN	NaN	NaN	NaN	NaN	NaN	D_tc_7	7	D_tc
60	6	100	0	0	0	0	2900000	NaN	NaN	NaN	NaN	NaN	NaN	NaN	D_tc_7	7	D_tc
12	6	100	0	0	0	0	5820000	NaN	NaN	NaN	NaN	NaN	NaN	NaN	D_tc_7	7	D_tc
30	6	100	0	0	0	0	4290000	NaN	NaN	NaN	NaN	NaN	NaN	NaN	D_tc_7	7	D_tc
0	6	100	0	0	0	0	1910000	NaN	NaN	NaN	NaN	NaN	NaN	NaN	D_tc_7	7	D_tc
9	6	100	0	0	0	0	3100000	NaN	NaN	NaN	NaN	NaN	NaN	NaN	D_tc_7	7	D_tc
0.5	6	100	0	0	0	0	2740000	NaN	NaN	NaN	NaN	NaN	NaN	NaN	D_tc_7	7	D_tc
15	6	100	0	0	0	0	3050000	NaN	NaN	NaN	NaN	NaN	NaN	NaN	D_tc_7	7	D_tc
2	6	100	0	0	0	0	1540000	NaN	NaN	NaN	NaN	NaN	NaN	NaN	D_tc_7	7	D_tc
25	6	100	0	0	0	0	1270000	NaN	NaN	NaN	NaN	NaN	NaN	NaN	D_tc_7	7	D_tc
180	6	100	0	0	0	0	409000	NaN	NaN	NaN	NaN	NaN	NaN	NaN	D_tc_7	7	D_tc
1.5	6	100	0	0	0	0	1300000	NaN	NaN	NaN	NaN	NaN	NaN	NaN	D_tc_7	7	D_tc
90	6	100	0	0	0	0	1040000	NaN	NaN	NaN	NaN	NaN	NaN	NaN	D_tc_7	7	D_tc
9	7	100	0	0	0	0	NaN	7570000	NaN	NaN	NaN	NaN	NaN	3050000	D_tc_8	8	D_tc
1.5	7	100	0	0	0	0	NaN	5430000	NaN	NaN	NaN	NaN	NaN	1340000	D_tc_8	8	D_tc
180	7	100	0	0	0	0	NaN	5810000	NaN	NaN	NaN	NaN	NaN	3480000	D_tc_8	8	D_tc
15	7	100	0	0	0	0	NaN	8030000	NaN	NaN	NaN	NaN	NaN	3410000	D_tc_8	8	D_tc
90	7	100	0	0	0	0	NaN	6630000	NaN	NaN	NaN	NaN	NaN	2220000	D_tc_8	8	D_tc
0	7	100	0	0	0	0	NaN	5520000	NaN	NaN	NaN	NaN	NaN	1490000	D_tc_8	8	D_tc
4	7	100	0	0	0	0	NaN	10400000	NaN	NaN	NaN	NaN	NaN	914000	D_tc_8	8	D_tc
20	7	100	0	0	0	0	NaN	8840000	NaN	NaN	NaN	NaN	NaN	3410000	D_tc_8	8	D_tc
1	7	100	0	0	0	0	NaN	7660000	NaN	NaN	NaN	NaN	NaN	4010000	D_tc_8	8	D_tc
30	7	100	0	0	0	0	NaN	8250000	NaN	NaN	NaN	NaN	NaN	2880000	D_tc_8	8	D_tc
12	7	100	0	0	0	0	NaN	11000000	NaN	NaN	NaN	NaN	NaN	1460000	D_tc_8	8	D_tc
60	7	100	0	0	0	0	NaN	8950000	NaN	NaN	NaN	NaN	NaN	2070000	D_tc_8	8	D_tc
0	7	100	0	0	0	0	NaN	9260000	NaN	NaN	NaN	NaN	NaN	1710000	D_tc_8	8	D_tc
25	7	100	0	0	0	0	NaN	9820000	NaN	NaN	NaN	NaN	NaN	1720000	D_tc_8	8	D_tc
2	7	100	0	0	0	0	NaN	9800000	NaN	NaN	NaN	NaN	NaN	1530000	D_tc_8	8	D_tc
0.5	7	100	0	0	0	0	NaN	6640000	NaN	NaN	NaN	NaN	NaN	2170000	D_tc_8	8	D_tc
40	7	100	0	0	0	0	NaN	7620000	NaN	NaN	NaN	NaN	NaN	2490000	D_tc_8	8	D_tc
120	7	100	0	0	0	0	NaN	6560000	NaN	NaN	NaN	NaN	NaN	1830000	D_tc_8	8	D_tc
6	7	100	0	0	0	0	NaN	11700000	NaN	NaN	NaN	NaN	NaN	3240000	D_tc_8	8	D_tc
60	8	100	0	0	0	0	4290000	NaN	NaN	NaN	NaN	NaN	NaN	NaN	E_tc_9	9	E_tc
2	8	100	0	0	0	0	4790000	NaN	NaN	NaN	NaN	NaN	NaN	NaN	E_tc_9	9	E_tc
30	8	100	0	0	0	0	5550000	NaN	NaN	NaN	NaN	NaN	NaN	NaN	E_tc_9	9	E_tc
0	8	100	0	0	0	0	829000	NaN	NaN	NaN	NaN	NaN	NaN	NaN	E_tc_9	9	E_tc
12	8	100	0	0	0	0	4560000	NaN	NaN	NaN	NaN	NaN	NaN	NaN	E_tc_9	9	E_tc
4	8	100	0	0	0	0	3830000	NaN	NaN	NaN	NaN	NaN	NaN	NaN	E_tc_9	9	E_tc
25	8	100	0	0	0	0	2520000	NaN	NaN	NaN	NaN	NaN	NaN	NaN	E_tc_9	9	E_tc
1	8	100	0	0	0	0	2170000	NaN	NaN	NaN	NaN	NaN	NaN	NaN	E_tc_9	9	E_tc
0	8	100	0	0	0	0	551000	NaN	NaN	NaN	NaN	NaN	NaN	NaN	E_tc_9	9	E_tc
6	8	100	0	0	0	0	4620000	NaN	NaN	NaN	NaN	NaN	NaN	NaN	E_tc_9	9	E_tc
15	8	100	0	0	0	0	6410000	NaN	NaN	NaN	NaN	NaN	NaN	NaN	E_tc_9	9	E_tc
0.5	8	100	0	0	0	0	1690000	NaN	NaN	NaN	NaN	NaN	NaN	NaN	E_tc_9	9	E_tc
9	8	100	0	0	0	0	4550000	NaN	NaN	NaN	NaN	NaN	NaN	NaN	E_tc_9	9	E_tc
20	8	100	0	0	0	0	5160000	NaN	NaN	NaN	NaN	NaN	NaN	NaN	E_tc_9	9	E_tc
40	8	100	0	0	0	0	5660000	NaN	NaN	NaN	NaN	NaN	NaN	NaN	E_tc_9	9	E_tc
1.5	8	100	0	0	0	0	1860000	NaN	NaN	NaN	NaN	NaN	NaN	NaN	E_tc_9	9	E_tc
40	700	100	0	0	0	0	NaN	9950000	NaN	NaN	NaN	NaN	NaN	1930000	F_tc_11	11	F_tc
2	700	100	0	0	0	0	NaN	8010000	NaN	NaN	NaN	NaN	NaN	2680000	F_tc_11	11	F_tc
20	700	100	0	0	0	0	NaN	15200000	NaN	NaN	NaN	NaN	NaN	2170000	F_tc_11	11	F_tc
9	700	100	0	0	0	0	NaN	15400000	NaN	NaN	NaN	NaN	NaN	2890000	F_tc_11	11	F_tc
60	700	100	0	0	0	0	NaN	12400000	NaN	NaN	NaN	NaN	NaN	2830000	F_tc_11	11	F_tc
1.5	700	100	0	0	0	0	NaN	12400000	NaN	NaN	NaN	NaN	NaN	2200000	F_tc_11	11	F_tc
0	700	100	0	0	0	0	NaN	14000000	NaN	NaN	NaN	NaN	NaN	2030000	F_tc_11	11	F_tc
15	700	100	0	0	0	0	NaN	17500000	NaN	NaN	NaN	NaN	NaN	2500000	F_tc_11	11	F_tc
120	700	100	0	0	0	0	NaN	10100000	NaN	NaN	NaN	NaN	NaN	2860000	F_tc_11	11	F_tc
1	700	100	0	0	0	0	NaN	11200000	NaN	NaN	NaN	NaN	NaN	2580000	F_tc_11	11	F_tc
4	700	100	0	0	0	0	NaN	12400000	NaN	NaN	NaN	NaN	NaN	2290000	F_tc_11	11	F_tc
25	700	100	0	0	0	0	NaN	12100000	NaN	NaN	NaN	NaN	NaN	2010000	F_tc_11	11	F_tc
0	700	100	0	0	0	0	NaN	8070000	NaN	NaN	NaN	NaN	NaN	1590000	F_tc_11	11	F_tc
180	700	100	0	0	0	0	NaN	9740000	NaN	NaN	NaN	NaN	NaN	2240000	F_tc_11	11	F_tc
30	700	100	0	0	0	0	NaN	14900000	NaN	NaN	NaN	NaN	NaN	2290000	F_tc_11	11	F_tc
12	700	100	0	0	0	0	NaN	13700000	NaN	NaN	NaN	NaN	NaN	2810000	F_tc_11	11	F_tc
0.5	700	100	0	0	0	0	NaN	13600000	NaN	NaN	NaN	NaN	NaN	3210000	F_tc_11	11	F_tc
6	700	100	0	0	0	0	NaN	13300000	NaN	NaN	NaN	NaN	NaN	2880000	F_tc_11	11	F_tc
30	701	40	0	0	0	0	NaN	38700000	NaN	NaN	NaN	NaN	NaN	21300000	G_tc_13	13	G_tc
0	701	40	0	0	0	0	NaN	17700000	NaN	NaN	NaN	NaN	NaN	18500000	G_tc_13	13	G_tc
15	701	40	0	0	0	0	NaN	32800000	NaN	NaN	NaN	NaN	NaN	21800000	G_tc_13	13	G_tc
120	701	40	0	0	0	0	NaN	25000000	NaN	NaN	NaN	NaN	NaN	18400000	G_tc_13	13	G_tc
0	701	40	0	0	0	0	NaN	18100000	NaN	NaN	NaN	NaN	NaN	21000000	G_tc_13	13	G_tc
2	701	40	0	0	0	0	NaN	24800000	NaN	NaN	NaN	NaN	NaN	18000000	G_tc_13	13	G_tc
10	701	40	0	0	0	0	NaN	29300000	NaN	NaN	NaN	NaN	NaN	21400000	G_tc_13	13	G_tc
0.5	701	40	0	0	0	0	NaN	19300000	NaN	NaN	NaN	NaN	NaN	24700000	G_tc_13	13	G_tc
20	701	40	0	0	0	0	NaN	27100000	NaN	NaN	NaN	NaN	NaN	24600000	G_tc_13	13	G_tc
5	701	40	0	0	0	0	NaN	30700000	NaN	NaN	NaN	NaN	NaN	22000000	G_tc_13	13	G_tc
1	701	40	0	0	0	0	NaN	19300000	NaN	NaN	NaN	NaN	NaN	20900000	G_tc_13	13	G_tc
60	701	40	0	0	0	0	NaN	29700000	NaN	NaN	NaN	NaN	NaN	28300000	G_tc_13	13	G_tc
7	701	40	0	0	0	0	NaN	39500000	NaN	NaN	NaN	NaN	NaN	28400000	G_tc_13	13	G_tc
1.5	701	40	0	0	0	0	NaN	26200000	NaN	NaN	NaN	NaN	NaN	29400000	G_tc_13	13	G_tc
30	9	40	0	0	0	0	NaN	29900000	NaN	NaN	NaN	NaN	NaN	28200000	G_tc_14	14	G_tc
0	9	40	0	0	0	0	NaN	19100000	NaN	NaN	NaN	NaN	NaN	29700000	G_tc_14	14	G_tc
15	9	40	0	0	0	0	NaN	29700000	NaN	NaN	NaN	NaN	NaN	30100000	G_tc_14	14	G_tc
120	9	40	0	0	0	0	NaN	19700000	NaN	NaN	NaN	NaN	NaN	28600000	G_tc_14	14	G_tc
0	9	40	0	0	0	0	NaN	14400000	NaN	NaN	NaN	NaN	NaN	27500000	G_tc_14	14	G_tc
2	9	40	0	0	0	0	NaN	25100000	NaN	NaN	NaN	NaN	NaN	26600000	G_tc_14	14	G_tc
10	9	40	0	0	0	0	NaN	31200000	NaN	NaN	NaN	NaN	NaN	23200000	G_tc_14	14	G_tc
0.5	9	40	0	0	0	0	NaN	20200000	NaN	NaN	NaN	NaN	NaN	27600000	G_tc_14	14	G_tc
20	9	40	0	0	0	0	NaN	29300000	NaN	NaN	NaN	NaN	NaN	29000000	G_tc_14	14	G_tc
5	9	40	0	0	0	0	NaN	28100000	NaN	NaN	NaN	NaN	NaN	28800000	G_tc_14	14	G_tc
1	9	40	0	0	0	0	NaN	21400000	NaN	NaN	NaN	NaN	NaN	28600000	G_tc_14	14	G_tc
60	9	40	0	0	0	0	NaN	25200000	NaN	NaN	NaN	NaN	NaN	30200000	G_tc_14	14	G_tc
7	9	40	0	0	0	0	NaN	32700000	NaN	NaN	NaN	NaN	NaN	30700000	G_tc_14	14	G_tc
1.5	9	40	0	0	0	0	NaN	26100000	NaN	NaN	NaN	NaN	NaN	30400000	G_tc_14	14	G_tc
10	10	40	0	0	0	0	NaN	76100000	NaN	NaN	NaN	NaN	NaN	49300000	H_tc_16	16	H_tc
3	10	40	0	0	0	0	NaN	64900000	NaN	NaN	NaN	NaN	NaN	51200000	H_tc_16	16	H_tc
0	10	40	0	0	0	0	NaN	28900000	NaN	NaN	NaN	NaN	NaN	53100000	H_tc_16	16	H_tc
20	10	40	0	0	0	0	NaN	77200000	NaN	NaN	NaN	NaN	NaN	52500000	H_tc_16	16	H_tc
5	10	40	0	0	0	0	NaN	70900000	NaN	NaN	NaN	NaN	NaN	52800000	H_tc_16	16	H_tc
60	10	40	0	0	0	0	NaN	49500000	NaN	NaN	NaN	NaN	NaN	52200000	H_tc_16	16	H_tc
1	10	40	0	0	0	0	NaN	28500000	NaN	NaN	NaN	NaN	NaN	53900000	H_tc_16	16	H_tc
7	10	40	0	0	0	0	NaN	77500000	NaN	NaN	NaN	NaN	NaN	58800000	H_tc_16	16	H_tc
30	10	40	0	0	0	0	NaN	66100000	NaN	NaN	NaN	NaN	NaN	56600000	H_tc_16	16	H_tc
0	10	40	0	0	0	0	NaN	27400000	NaN	NaN	NaN	NaN	NaN	48300000	H_tc_16	16	H_tc
4	11	100	0	0	0	0	NaN	35000000	NaN	NaN	NaN	NaN	NaN	14100000	M_tc_20	20	M_tc
0	11	100	0	0	0	0	NaN	26200000	NaN	NaN	NaN	NaN	NaN	15900000	M_tc_20	20	M_tc
25	11	100	0	0	0	0	NaN	31100000	NaN	NaN	NaN	NaN	NaN	11300000	M_tc_20	20	M_tc
0.33	11	100	0	0	0	0	NaN	17300000	NaN	NaN	NaN	NaN	NaN	11200000	M_tc_20	20	M_tc
6	11	100	0	0	0	0	NaN	34000000	NaN	NaN	NaN	NaN	NaN	10800000	M_tc_20	20	M_tc
20	11	100	0	0	0	0	NaN	25100000	NaN	NaN	NaN	NaN	NaN	8300000	M_tc_20	20	M_tc
0.66	11	100	0	0	0	0	NaN	16600000	NaN	NaN	NaN	NaN	NaN	9880000	M_tc_20	20	M_tc
9	11	100	0	0	0	0	NaN	28100000	NaN	NaN	NaN	NaN	NaN	13200000	M_tc_20	20	M_tc
2	11	100	0	0	0	0	NaN	24000000	NaN	NaN	NaN	NaN	NaN	7670000	M_tc_20	20	M_tc
60	11	100	0	0	0	0	NaN	20100000	NaN	NaN	NaN	NaN	NaN	2510000	M_tc_20	20	M_tc
12	11	100	0	0	0	0	NaN	25300000	NaN	NaN	NaN	NaN	NaN	6920000	M_tc_20	20	M_tc
1	11	100	0	0	0	0	NaN	19300000	NaN	NaN	NaN	NaN	NaN	10900000	M_tc_20	20	M_tc
0	11	100	0	0	0	0	NaN	15200000	NaN	NaN	NaN	NaN	NaN	9950000	M_tc_20	20	M_tc
15	11	100	0	0	0	0	NaN	33100000	NaN	NaN	NaN	NaN	NaN	15000000	M_tc_20	20	M_tc
30	11	100	0	0	0	0	NaN	31100000	NaN	NaN	NaN	NaN	NaN	9360000	M_tc_20	20	M_tc
2	12	40	0	0	0	0	NaN	14400000	NaN	NaN	NaN	NaN	NaN	1710000	O_tc_23	23	O_tc
0.33	12	40	0	0	0	0	NaN	12300000	NaN	NaN	NaN	NaN	NaN	1750000	O_tc_23	23	O_tc
9	12	40	0	0	0	0	NaN	22800000	NaN	NaN	NaN	NaN	NaN	1280000	O_tc_23	23	O_tc
20	12	40	0	0	0	0	NaN	24500000	NaN	NaN	NaN	NaN	NaN	2190000	O_tc_23	23	O_tc
60	12	40	0	0	0	0	NaN	8810000	NaN	NaN	NaN	NaN	NaN	1960000	O_tc_23	23	O_tc
4	12	40	0	0	0	0	NaN	15400000	NaN	NaN	NaN	NaN	NaN	1410000	O_tc_23	23	O_tc
15	12	40	0	0	0	0	NaN	20200000	NaN	NaN	NaN	NaN	NaN	1480000	O_tc_23	23	O_tc
30	12	40	0	0	0	0	NaN	9830000	NaN	NaN	NaN	NaN	NaN	1390000	O_tc_23	23	O_tc
6	12	40	0	0	0	0	NaN	17300000	NaN	NaN	NaN	NaN	NaN	1430000	O_tc_23	23	O_tc
0.66	12	40	0	0	0	0	NaN	13300000	NaN	NaN	NaN	NaN	NaN	1200000	O_tc_23	23	O_tc
12	12	40	0	0	0	0	NaN	13500000	NaN	NaN	NaN	NaN	NaN	1230000	O_tc_23	23	O_tc
0	12	40	0	0	0	0	NaN	8470000	NaN	NaN	NaN	NaN	NaN	1220000	O_tc_23	23	O_tc
25	12	40	0	0	0	0	NaN	11500000	NaN	NaN	NaN	NaN	NaN	1460000	O_tc_23	23	O_tc
1	12	40	0	0	0	0	NaN	19000000	NaN	NaN	NaN	NaN	NaN	1880000	O_tc_23	23	O_tc
2	13	40	0	0	0	0	NaN	9810000	NaN	NaN	NaN	NaN	NaN	7310000	P_tc_25	25	P_tc
15	13	40	0	0	0	0	NaN	11800000	NaN	NaN	NaN	NaN	NaN	5940000	P_tc_25	25	P_tc
0.5	13	40	0	0	0	0	NaN	8840000	NaN	NaN	NaN	NaN	NaN	6110000	P_tc_25	25	P_tc
60	13	40	0	0	0	0	NaN	9260000	NaN	NaN	NaN	NaN	NaN	7140000	P_tc_25	25	P_tc
0	13	40	0	0	0	0	NaN	8050000	NaN	NaN	NaN	NaN	NaN	7560000	P_tc_25	25	P_tc
5	13	40	0	0	0	0	NaN	13100000	NaN	NaN	NaN	NaN	NaN	9020000	P_tc_25	25	P_tc
20	13	40	0	0	0	0	NaN	12200000	NaN	NaN	NaN	NaN	NaN	6610000	P_tc_25	25	P_tc
120	13	40	0	0	0	0	NaN	7400000	NaN	NaN	NaN	NaN	NaN	6830000	P_tc_25	25	P_tc
1	13	40	0	0	0	0	NaN	5680000	NaN	NaN	NaN	NaN	NaN	7110000	P_tc_25	25	P_tc
30	13	40	0	0	0	0	NaN	8720000	NaN	NaN	NaN	NaN	NaN	6950000	P_tc_25	25	P_tc
10	13	40	0	0	0	0	NaN	8690000	NaN	NaN	NaN	NaN	NaN	8530000	P_tc_25	25	P_tc
0	13	40	0	0	0	0	NaN	7470000	NaN	NaN	NaN	NaN	NaN	7960000	P_tc_25	25	P_tc
2	702	40	0	0	0	0	NaN	NaN	NaN	NaN	NaN	NaN	NaN	5090000	P_tc_26	26	P_tc
15	702	40	0	0	0	0	NaN	NaN	NaN	NaN	NaN	NaN	NaN	6360000	P_tc_26	26	P_tc
0.5	702	40	0	0	0	0	NaN	NaN	NaN	NaN	NaN	NaN	NaN	6620000	P_tc_26	26	P_tc
60	702	40	0	0	0	0	NaN	NaN	NaN	NaN	NaN	NaN	NaN	7160000	P_tc_26	26	P_tc
0	702	40	0	0	0	0	NaN	NaN	NaN	NaN	NaN	NaN	NaN	6730000	P_tc_26	26	P_tc
5	702	40	0	0	0	0	NaN	NaN	NaN	NaN	NaN	NaN	NaN	7140000	P_tc_26	26	P_tc
20	702	40	0	0	0	0	NaN	NaN	NaN	NaN	NaN	NaN	NaN	5380000	P_tc_26	26	P_tc
120	702	40	0	0	0	0	NaN	NaN	NaN	NaN	NaN	NaN	NaN	2720000	P_tc_26	26	P_tc
1	702	40	0	0	0	0	NaN	NaN	NaN	NaN	NaN	NaN	NaN	5180000	P_tc_26	26	P_tc
30	702	40	0	0	0	0	NaN	NaN	NaN	NaN	NaN	NaN	NaN	6040000	P_tc_26	26	P_tc
10	702	40	0	0	0	0	NaN	NaN	NaN	NaN	NaN	NaN	NaN	5930000	P_tc_26	26	P_tc
0	702	40	0	0	0	0	NaN	NaN	NaN	NaN	NaN	NaN	NaN	6120000	P_tc_26	26	P_tc
2	14	40	0	0	0	0	NaN	2170000	NaN	NaN	NaN	NaN	NaN	NaN	Q_tc_28	28	Q_tc
15	14	40	0	0	0	0	NaN	3370000	NaN	NaN	NaN	NaN	NaN	NaN	Q_tc_28	28	Q_tc
0.5	14	40	0	0	0	0	NaN	1510000	NaN	NaN	NaN	NaN	NaN	NaN	Q_tc_28	28	Q_tc
60	14	40	0	0	0	0	NaN	1790000	NaN	NaN	NaN	NaN	NaN	NaN	Q_tc_28	28	Q_tc
0	14	40	0	0	0	0	NaN	1390000	NaN	NaN	NaN	NaN	NaN	NaN	Q_tc_28	28	Q_tc
5	14	40	0	0	0	0	NaN	2170000	NaN	NaN	NaN	NaN	NaN	NaN	Q_tc_28	28	Q_tc
20	14	40	0	0	0	0	NaN	2880000	NaN	NaN	NaN	NaN	NaN	NaN	Q_tc_28	28	Q_tc
120	14	40	0	0	0	0	NaN	1590000	NaN	NaN	NaN	NaN	NaN	NaN	Q_tc_28	28	Q_tc
1	14	40	0	0	0	0	NaN	1830000	NaN	NaN	NaN	NaN	NaN	NaN	Q_tc_28	28	Q_tc
30	14	40	0	0	0	0	NaN	2740000	NaN	NaN	NaN	NaN	NaN	NaN	Q_tc_28	28	Q_tc
10	14	40	0	0	0	0	NaN	2140000	NaN	NaN	NaN	NaN	NaN	NaN	Q_tc_28	28	Q_tc
0	14	40	0	0	0	0	NaN	814000	NaN	NaN	NaN	NaN	NaN	NaN	Q_tc_28	28	Q_tc
2	15	40	0	0	0	0	NaN	NaN	4209000	NaN	NaN	NaN	8070000	NaN	P_tc_27	27	P_tc
15	15	40	0	0	0	0	NaN	NaN	9350000	NaN	NaN	NaN	8430000	NaN	P_tc_27	27	P_tc
0.5	15	40	0	0	0	0	NaN	NaN	2549000	NaN	NaN	NaN	6840000	NaN	P_tc_27	27	P_tc
60	15	40	0	0	0	0	NaN	NaN	5730000	NaN	NaN	NaN	6670000	NaN	P_tc_27	27	P_tc
0	15	40	0	0	0	0	NaN	NaN	2771000	NaN	NaN	NaN	6550000	NaN	P_tc_27	27	P_tc
5	15	40	0	0	0	0	NaN	NaN	6940000	NaN	NaN	NaN	7050000	NaN	P_tc_27	27	P_tc
20	15	40	0	0	0	0	NaN	NaN	6960000	NaN	NaN	NaN	7330000	NaN	P_tc_27	27	P_tc
120	15	40	0	0	0	0	NaN	NaN	5360000	NaN	NaN	NaN	6920000	NaN	P_tc_27	27	P_tc
1	15	40	0	0	0	0	NaN	NaN	2878000	NaN	NaN	NaN	7900000	NaN	P_tc_27	27	P_tc
30	15	40	0	0	0	0	NaN	NaN	NaN	NaN	NaN	NaN	NaN	NaN	P_tc_27	27	P_tc
10	15	40	0	0	0	0	NaN	NaN	6820000	NaN	NaN	NaN	9350000	NaN	P_tc_27	27	P_tc
0	15	40	0	0	0	0	NaN	NaN	2270000	NaN	NaN	NaN	12100000	NaN	P_tc_27	27	P_tc
20	16	40	0	0	0	0	NaN	NaN	13510000	NaN	NaN	NaN	12100000	NaN	R_tc_29	29	R_tc
60	16	40	0	0	0	0	NaN	NaN	14650000	NaN	NaN	NaN	12900000	NaN	R_tc_29	29	R_tc
5	16	40	0	0	0	0	NaN	NaN	12210000	NaN	NaN	NaN	10100000	NaN	R_tc_29	29	R_tc
0	16	40	0	0	0	0	NaN	NaN	5230000	NaN	NaN	NaN	4890000	NaN	R_tc_29	29	R_tc
30	16	40	0	0	0	0	NaN	NaN	13190000	NaN	NaN	NaN	6200000	NaN	R_tc_29	29	R_tc
15	16	40	0	0	0	0	NaN	NaN	15570000	NaN	NaN	NaN	6130000	NaN	R_tc_29	29	R_tc
2	16	40	0	0	0	0	NaN	NaN	8050000	NaN	NaN	NaN	5190000	NaN	R_tc_29	29	R_tc
10	16	40	0	0	0	0	NaN	NaN	22090000	NaN	NaN	NaN	7130000	NaN	R_tc_29	29	R_tc
15	17	0	0	0	0	0	644000	NaN	NaN	NaN	NaN	NaN	NaN	NaN	A_dr_1	1	A_dr
15	17	5	0	0	0	0	2050000	NaN	NaN	NaN	NaN	NaN	NaN	NaN	A_dr_1	1	A_dr
15	17	10	0	0	0	0	3200000	NaN	NaN	NaN	NaN	NaN	NaN	NaN	A_dr_1	1	A_dr
15	17	20	0	0	0	0	3070000	NaN	NaN	NaN	NaN	NaN	NaN	NaN	A_dr_1	1	A_dr
15	17	30	0	0	0	0	5270000	NaN	NaN	NaN	NaN	NaN	NaN	NaN	A_dr_1	1	A_dr
15	17	40	0	0	0	0	5720000	NaN	NaN	NaN	NaN	NaN	NaN	NaN	A_dr_1	1	A_dr
15	17	50	0	0	0	0	3910000	NaN	NaN	NaN	NaN	NaN	NaN	NaN	A_dr_1	1	A_dr
15	17	60	0	0	0	0	3180000	NaN	NaN	NaN	NaN	NaN	NaN	NaN	A_dr_1	1	A_dr
15	17	80	0	0	0	0	4070000	NaN	NaN	NaN	NaN	NaN	NaN	NaN	A_dr_1	1	A_dr
15	17	100	0	0	0	0	4770000	NaN	NaN	NaN	NaN	NaN	NaN	NaN	A_dr_1	1	A_dr
15	17	120	0	0	0	0	5750000	NaN	NaN	NaN	NaN	NaN	NaN	NaN	A_dr_1	1	A_dr
15	17	150	0	0	0	0	5150000	NaN	NaN	NaN	NaN	NaN	NaN	NaN	A_dr_1	1	A_dr
15	18	0	0	0	0	0	2080000	NaN	NaN	NaN	NaN	NaN	NaN	NaN	B_dr_2	2	B_dr
15	18	5	0	0	0	0	3290000	NaN	NaN	NaN	NaN	NaN	NaN	NaN	B_dr_2	2	B_dr
15	18	10	0	0	0	0	4300000	NaN	NaN	NaN	NaN	NaN	NaN	NaN	B_dr_2	2	B_dr
15	18	20	0	0	0	0	5950000	NaN	NaN	NaN	NaN	NaN	NaN	NaN	B_dr_2	2	B_dr
15	18	30	0	0	0	0	5790000	NaN	NaN	NaN	NaN	NaN	NaN	NaN	B_dr_2	2	B_dr
15	18	40	0	0	0	0	4000000	NaN	NaN	NaN	NaN	NaN	NaN	NaN	B_dr_2	2	B_dr
15	18	50	0	0	0	0	4420000	NaN	NaN	NaN	NaN	NaN	NaN	NaN	B_dr_2	2	B_dr
15	18	60	0	0	0	0	4260000	NaN	NaN	NaN	NaN	NaN	NaN	NaN	B_dr_2	2	B_dr
15	18	80	0	0	0	0	8170000	NaN	NaN	NaN	NaN	NaN	NaN	NaN	B_dr_2	2	B_dr
15	18	100	0	0	0	0	7030000	NaN	NaN	NaN	NaN	NaN	NaN	NaN	B_dr_2	2	B_dr
15	18	120	0	0	0	0	6930000	NaN	NaN	NaN	NaN	NaN	NaN	NaN	B_dr_2	2	B_dr
15	18	150	0	0	0	0	5450000	NaN	NaN	NaN	NaN	NaN	NaN	NaN	B_dr_2	2	B_dr
15	19	0	0	0	0	0	NaN	7910000	NaN	NaN	NaN	NaN	NaN	349000	B_dr_3	3	B_dr
15	19	120	0	0	0	0	NaN	35500000	NaN	NaN	NaN	NaN	NaN	1940000	B_dr_3	3	B_dr
15	19	50	0	0	0	0	NaN	28700000	NaN	NaN	NaN	NaN	NaN	3250000	B_dr_3	3	B_dr
15	19	5	0	0	0	0	NaN	26700000	NaN	NaN	NaN	NaN	NaN	3150000	B_dr_3	3	B_dr
15	19	80	0	0	0	0	NaN	38500000	NaN	NaN	NaN	NaN	NaN	4980000	B_dr_3	3	B_dr
15	19	20	0	0	0	0	NaN	50100000	NaN	NaN	NaN	NaN	NaN	4720000	B_dr_3	3	B_dr
15	19	150	0	0	0	0	NaN	48000000	NaN	NaN	NaN	NaN	NaN	3650000	B_dr_3	3	B_dr
15	19	60	0	0	0	0	NaN	53900000	NaN	NaN	NaN	NaN	NaN	6080000	B_dr_3	3	B_dr
15	19	30	0	0	0	0	NaN	51800000	NaN	NaN	NaN	NaN	NaN	6210000	B_dr_3	3	B_dr
15	19	100	0	0	0	0	NaN	45700000	NaN	NaN	NaN	NaN	NaN	6980000	B_dr_3	3	B_dr
15	19	10	0	0	0	0	NaN	44100000	NaN	NaN	NaN	NaN	NaN	6350000	B_dr_3	3	B_dr
15	19	40	0	0	0	0	NaN	46600000	NaN	NaN	NaN	NaN	NaN	4290000	B_dr_3	3	B_dr
2	20	80	0	0	0	0	1950000	NaN	NaN	NaN	NaN	NaN	NaN	NaN	C_dr_4	4	C_dr
2	20	30	0	0	0	0	1890000	NaN	NaN	NaN	NaN	NaN	NaN	NaN	C_dr_4	4	C_dr
2	20	5	0	0	0	0	834000	NaN	NaN	NaN	NaN	NaN	NaN	NaN	C_dr_4	4	C_dr
2	20	120	0	0	0	0	6400000	NaN	NaN	NaN	NaN	NaN	NaN	NaN	C_dr_4	4	C_dr
2	20	40	0	0	0	0	3260000	NaN	NaN	NaN	NaN	NaN	NaN	NaN	C_dr_4	4	C_dr
2	20	10	0	0	0	0	2230000	NaN	NaN	NaN	NaN	NaN	NaN	NaN	C_dr_4	4	C_dr
2	20	60	0	0	0	0	3440000	NaN	NaN	NaN	NaN	NaN	NaN	NaN	C_dr_4	4	C_dr
2	20	0	0	0	0	0	881000	NaN	NaN	NaN	NaN	NaN	NaN	NaN	C_dr_4	4	C_dr
2	20	150	0	0	0	0	6710000	NaN	NaN	NaN	NaN	NaN	NaN	NaN	C_dr_4	4	C_dr
2	20	50	0	0	0	0	3800000	NaN	NaN	NaN	NaN	NaN	NaN	NaN	C_dr_4	4	C_dr
2	20	100	0	0	0	0	6540000	NaN	NaN	NaN	NaN	NaN	NaN	NaN	C_dr_4	4	C_dr
2	20	20	0	0	0	0	2700000	NaN	NaN	NaN	NaN	NaN	NaN	NaN	C_dr_4	4	C_dr
2	21	60	0	0	0	0	NaN	11600000	NaN	NaN	NaN	NaN	NaN	8430000	C_dr_5	5	C_dr
2	21	120	0	0	0	0	NaN	15300000	NaN	NaN	NaN	NaN	NaN	7800000	C_dr_5	5	C_dr
2	21	10	0	0	0	0	NaN	8810000	NaN	NaN	NaN	NaN	NaN	8940000	C_dr_5	5	C_dr
2	21	50	0	0	0	0	NaN	12000000	NaN	NaN	NaN	NaN	NaN	10500000	C_dr_5	5	C_dr
2	21	100	0	0	0	0	NaN	11500000	NaN	NaN	NaN	NaN	NaN	10100000	C_dr_5	5	C_dr
2	21	30	0	0	0	0	NaN	7390000	NaN	NaN	NaN	NaN	NaN	7830000	C_dr_5	5	C_dr
2	21	5	0	0	0	0	NaN	6140000	NaN	NaN	NaN	NaN	NaN	8720000	C_dr_5	5	C_dr
2	21	80	0	0	0	0	NaN	9790000	NaN	NaN	NaN	NaN	NaN	8770000	C_dr_5	5	C_dr
2	21	20	0	0	0	0	NaN	8880000	NaN	NaN	NaN	NaN	NaN	9860000	C_dr_5	5	C_dr
2	21	150	0	0	0	0	NaN	11800000	NaN	NaN	NaN	NaN	NaN	9510000	C_dr_5	5	C_dr
2	21	0	0	0	0	0	NaN	4680000	NaN	NaN	NaN	NaN	NaN	8440000	C_dr_5	5	C_dr
2	21	40	0	0	0	0	NaN	8720000	NaN	NaN	NaN	NaN	NaN	9130000	C_dr_5	5	C_dr
10	22	100	0	0	0	0	NaN	63200000	NaN	NaN	NaN	NaN	NaN	48500000	D_dr_6	6	D_dr
10	22	30	0	0	0	0	NaN	44200000	NaN	NaN	NaN	NaN	NaN	36100000	D_dr_6	6	D_dr
10	22	0	0	0	0	0	NaN	29300000	NaN	NaN	NaN	NaN	NaN	43700000	D_dr_6	6	D_dr
10	22	50	0	0	0	0	NaN	60900000	NaN	NaN	NaN	NaN	NaN	46000000	D_dr_6	6	D_dr
10	22	20	0	0	0	0	NaN	60800000	NaN	NaN	NaN	NaN	NaN	46200000	D_dr_6	6	D_dr
10	22	80	0	0	0	0	NaN	68000000	NaN	NaN	NaN	NaN	NaN	51400000	D_dr_6	6	D_dr
10	22	5	0	0	0	0	NaN	73200000	NaN	NaN	NaN	NaN	NaN	48100000	D_dr_6	6	D_dr
10	23	0	0	0	0	0	3130000	NaN	NaN	NaN	NaN	NaN	NaN	NaN	E_dr_7	7	E_dr
10	23	10	0	0	0	0	10100000	NaN	NaN	NaN	NaN	NaN	NaN	NaN	E_dr_7	7	E_dr
10	23	20	0	0	0	0	12900000	NaN	NaN	NaN	NaN	NaN	NaN	NaN	E_dr_7	7	E_dr
10	23	40	0	0	0	0	10900000	NaN	NaN	NaN	NaN	NaN	NaN	NaN	E_dr_7	7	E_dr
10	23	50	0	0	0	0	20100000	NaN	NaN	NaN	NaN	NaN	NaN	NaN	E_dr_7	7	E_dr
10	23	60	0	0	0	0	12600000	NaN	NaN	NaN	NaN	NaN	NaN	NaN	E_dr_7	7	E_dr
10	23	80	0	0	0	0	19100000	NaN	NaN	NaN	NaN	NaN	NaN	NaN	E_dr_7	7	E_dr
10	23	100	0	0	0	0	14100000	NaN	NaN	NaN	NaN	NaN	NaN	NaN	E_dr_7	7	E_dr
10	23	120	0	0	0	0	18700000	NaN	NaN	NaN	NaN	NaN	NaN	NaN	E_dr_7	7	E_dr
10	24	0	0	0	0	0	NaN	17300000	NaN	NaN	NaN	NaN	NaN	NaN	E_dr_8	8	E_dr
10	24	10	0	0	0	0	NaN	22200000	NaN	NaN	NaN	NaN	NaN	NaN	E_dr_8	8	E_dr
10	24	20	0	0	0	0	NaN	41600000	NaN	NaN	NaN	NaN	NaN	NaN	E_dr_8	8	E_dr
10	24	40	0	0	0	0	NaN	29400000	NaN	NaN	NaN	NaN	NaN	NaN	E_dr_8	8	E_dr
10	24	50	0	0	0	0	NaN	38800000	NaN	NaN	NaN	NaN	NaN	NaN	E_dr_8	8	E_dr
10	24	60	0	0	0	0	NaN	31900000	NaN	NaN	NaN	NaN	NaN	NaN	E_dr_8	8	E_dr
10	24	80	0	0	0	0	NaN	45900000	NaN	NaN	NaN	NaN	NaN	NaN	E_dr_8	8	E_dr
10	24	100	0	0	0	0	NaN	42300000	NaN	NaN	NaN	NaN	NaN	NaN	E_dr_8	8	E_dr
10	24	120	0	0	0	0	NaN	37800000	NaN	NaN	NaN	NaN	NaN	NaN	E_dr_8	8	E_dr
10	25	40	0	0	0	0	NaN	6990000	NaN	NaN	NaN	NaN	NaN	154000	F_dr_9	9	F_dr
2	25	10	0	0	0	0	NaN	5720000	NaN	NaN	NaN	NaN	NaN	148000	F_dr_9	9	F_dr
10	25	10	0	0	0	0	NaN	8190000	NaN	NaN	NaN	NaN	NaN	142000	F_dr_9	9	F_dr
10	25	100	0	0	0	0	NaN	8670000	NaN	NaN	NaN	NaN	NaN	143000	F_dr_9	9	F_dr
2	25	0	0	0	0	0	NaN	2020000	NaN	NaN	NaN	NaN	NaN	145000	F_dr_9	9	F_dr
2	25	80	0	0	0	0	NaN	6250000	NaN	NaN	NaN	NaN	NaN	187000	F_dr_9	9	F_dr
10	25	5	0	0	0	0	NaN	10500000	NaN	NaN	NaN	NaN	NaN	222000	F_dr_9	9	F_dr
2	25	5	0	0	0	0	NaN	4070000	NaN	NaN	NaN	NaN	NaN	233000	F_dr_9	9	F_dr
10	25	20	0	0	0	0	NaN	6880000	NaN	NaN	NaN	NaN	NaN	171000	F_dr_9	9	F_dr
2	25	100	0	0	0	0	NaN	6280000	NaN	NaN	NaN	NaN	NaN	215000	F_dr_9	9	F_dr
2	25	20	0	0	0	0	NaN	6520000	NaN	NaN	NaN	NaN	NaN	386000	F_dr_9	9	F_dr
10	25	80	0	0	0	0	NaN	8940000	NaN	NaN	NaN	NaN	NaN	239000	F_dr_9	9	F_dr
10	25	0	0	0	0	0	NaN	3330000	NaN	NaN	NaN	NaN	NaN	168000	F_dr_9	9	F_dr
2	25	40	0	0	0	0	NaN	7430000	NaN	NaN	NaN	NaN	NaN	181000	F_dr_9	9	F_dr
30	27	40	0	0	0	0	NaN	10300000	NaN	NaN	NaN	NaN	NaN	1.28e7	G_dr_13	13	G_dr
10	27	80	0	0	0	0	NaN	9360000	NaN	NaN	NaN	NaN	NaN	1.56e7	G_dr_13	13	G_dr
0	27	40	0	0	0	0	NaN	3210000	NaN	NaN	NaN	NaN	NaN	1.4e7	G_dr_13	13	G_dr
5	27	100	0	0	0	0	NaN	11000000	NaN	NaN	NaN	NaN	NaN	1.36e7	G_dr_13	13	G_dr
15	27	40	0	0	0	0	NaN	11000000	NaN	NaN	NaN	NaN	NaN	1.44e7	G_dr_13	13	G_dr
30	27	100	0	0	0	0	NaN	10300000	NaN	NaN	NaN	NaN	NaN	1.34e7	G_dr_13	13	G_dr
60	27	80	0	0	0	0	NaN	5950000	NaN	NaN	NaN	NaN	NaN	1.45e7	G_dr_13	13	G_dr
2	27	80	0	0	0	0	NaN	10600000	NaN	NaN	NaN	NaN	NaN	1.62e7	G_dr_13	13	G_dr
120	27	100	0	0	0	0	NaN	3940000	NaN	NaN	NaN	NaN	NaN	1.41e7	G_dr_13	13	G_dr
0	27	100	0	0	0	0	NaN	3220000	NaN	NaN	NaN	NaN	NaN	1.42e7	G_dr_13	13	G_dr
20	27	20	0	0	0	0	NaN	12100000	NaN	NaN	NaN	NaN	NaN	1.58e7	G_dr_13	13	G_dr
15	27	100	0	0	0	0	NaN	9490000	NaN	NaN	NaN	NaN	NaN	1.71e7	G_dr_13	13	G_dr
5	27	40	0	0	0	0	NaN	10500000	NaN	NaN	NaN	NaN	NaN	1.49e7	G_dr_13	13	G_dr
0	27	20	0	0	0	0	NaN	3570000	NaN	NaN	NaN	NaN	NaN	1.64e7	G_dr_13	13	G_dr
120	27	40	0	0	0	0	NaN	6780000	NaN	NaN	NaN	NaN	NaN	1.74e7	G_dr_13	13	G_dr
60	27	20	0	0	0	0	NaN	10900000	NaN	NaN	NaN	NaN	NaN	1.92e7	G_dr_13	13	G_dr
20	27	80	0	0	0	0	NaN	10100000	NaN	NaN	NaN	NaN	NaN	1.75e7	G_dr_13	13	G_dr
10	27	20	0	0	0	0	NaN	6130000	NaN	NaN	NaN	NaN	NaN	1.1e7	G_dr_13	13	G_dr
10	28	40	0	0	0	0	NaN	11200000	NaN	NaN	NaN	NaN	NaN	NaN	G_dr_14	14	G_dr
15	28	20	0	0	0	0	NaN	14700000	NaN	NaN	NaN	NaN	NaN	NaN	G_dr_14	14	G_dr
20	28	100	0	0	0	0	NaN	10900000	NaN	NaN	NaN	NaN	NaN	NaN	G_dr_14	14	G_dr
60	28	40	0	0	0	0	NaN	8750000	NaN	NaN	NaN	NaN	NaN	NaN	G_dr_14	14	G_dr
2	28	100	0	0	0	0	NaN	10100000	NaN	NaN	NaN	NaN	NaN	NaN	G_dr_14	14	G_dr
120	28	20	0	0	0	0	NaN	6630000	NaN	NaN	NaN	NaN	NaN	NaN	G_dr_14	14	G_dr
0	28	80	0	0	0	0	NaN	3370000	NaN	NaN	NaN	NaN	NaN	NaN	G_dr_14	14	G_dr
5	28	20	0	0	0	0	NaN	9560000	NaN	NaN	NaN	NaN	NaN	NaN	G_dr_14	14	G_dr
15	28	80	0	0	0	0	NaN	12300000	NaN	NaN	NaN	NaN	NaN	NaN	G_dr_14	14	G_dr
20	28	40	0	0	0	0	NaN	16200000	NaN	NaN	NaN	NaN	NaN	NaN	G_dr_14	14	G_dr
120	28	80	0	0	0	0	NaN	5590000	NaN	NaN	NaN	NaN	NaN	NaN	G_dr_14	14	G_dr
60	28	100	0	0	0	0	NaN	6790000	NaN	NaN	NaN	NaN	NaN	NaN	G_dr_14	14	G_dr
5	28	80	0	0	0	0	NaN	16700000	NaN	NaN	NaN	NaN	NaN	NaN	G_dr_14	14	G_dr
30	28	20	0	0	0	0	NaN	19200000	NaN	NaN	NaN	NaN	NaN	NaN	G_dr_14	14	G_dr
2	28	20	0	0	0	0	NaN	13100000	NaN	NaN	NaN	NaN	NaN	NaN	G_dr_14	14	G_dr
30	28	80	0	0	0	0	NaN	12100000	NaN	NaN	NaN	NaN	NaN	NaN	G_dr_14	14	G_dr
10	28	100	0	0	0	0	NaN	12100000	NaN	NaN	NaN	NaN	NaN	NaN	G_dr_14	14	G_dr
2	28	40	0	0	0	0	NaN	9160000	NaN	NaN	NaN	NaN	NaN	NaN	G_dr_14	14	G_dr
30	29	40	0	0	0	0	NaN	NaN	11920000	NaN	NaN	NaN	6.44e5	NaN	G_dr_15	15	G_dr
10	29	80	0	0	0	0	NaN	NaN	17110000	NaN	NaN	NaN	3.43e5	NaN	G_dr_15	15	G_dr
0	29	40	0	0	0	0	NaN	NaN	5430000	NaN	NaN	NaN	98244	NaN	G_dr_15	15	G_dr
5	29	100	0	0	0	0	NaN	NaN	15560000	NaN	NaN	NaN	93927	NaN	G_dr_15	15	G_dr
15	29	40	0	0	0	0	NaN	NaN	13650000	NaN	NaN	NaN	1.63e5	NaN	G_dr_15	15	G_dr
30	29	100	0	0	0	0	NaN	NaN	11890000	NaN	NaN	NaN	3.02e5	NaN	G_dr_15	15	G_dr
60	29	80	0	0	0	0	NaN	NaN	9250000	NaN	NaN	NaN	2.27e5	NaN	G_dr_15	15	G_dr
2	29	80	0	0	0	0	NaN	NaN	13060000	NaN	NaN	NaN	2.06e5	NaN	G_dr_15	15	G_dr
120	29	100	0	0	0	0	NaN	NaN	8550000	NaN	NaN	NaN	1.65e5	NaN	G_dr_15	15	G_dr
0	29	100	0	0	0	0	NaN	NaN	3750000	NaN	NaN	NaN	1.3e5	NaN	G_dr_15	15	G_dr
20	29	20	0	0	0	0	NaN	NaN	13970000	NaN	NaN	NaN	7.93e5	NaN	G_dr_15	15	G_dr
15	29	100	0	0	0	0	NaN	NaN	15380000	NaN	NaN	NaN	3.47e5	NaN	G_dr_15	15	G_dr
5	29	40	0	0	0	0	NaN	NaN	15490000	NaN	NaN	NaN	6.07e5	NaN	G_dr_15	15	G_dr
0	29	20	0	0	0	0	NaN	NaN	2881000	NaN	NaN	NaN	47521	NaN	G_dr_15	15	G_dr
120	29	40	0	0	0	0	NaN	NaN	11190000	NaN	NaN	NaN	5.45e5	NaN	G_dr_15	15	G_dr
60	29	20	0	0	0	0	NaN	NaN	14230000	NaN	NaN	NaN	7.19e5	NaN	G_dr_15	15	G_dr
20	29	80	0	0	0	0	NaN	NaN	11970000	NaN	NaN	NaN	2.54e5	NaN	G_dr_15	15	G_dr
10	29	20	0	0	0	0	NaN	NaN	21970000	NaN	NaN	NaN	1.48e6	NaN	G_dr_15	15	G_dr
10	30	40	0	0	0	0	NaN	NaN	47540	NaN	NaN	NaN	1.2e6	NaN	G_dr_16	16	G_dr
15	30	20	0	0	0	0	NaN	NaN	51709	NaN	NaN	NaN	1.47e6	NaN	G_dr_16	16	G_dr
20	30	100	0	0	0	0	NaN	NaN	55175	NaN	NaN	NaN	1.53e6	NaN	G_dr_16	16	G_dr
60	30	40	0	0	0	0	NaN	NaN	48364	NaN	NaN	NaN	1.18e6	NaN	G_dr_16	16	G_dr
2	30	100	0	0	0	0	NaN	NaN	56497	NaN	NaN	NaN	1.11e6	NaN	G_dr_16	16	G_dr
120	30	20	0	0	0	0	NaN	NaN	46116	NaN	NaN	NaN	6.64e5	NaN	G_dr_16	16	G_dr
0	30	80	0	0	0	0	NaN	NaN	27651.3	NaN	NaN	NaN	1.26e6	NaN	G_dr_16	16	G_dr
5	30	20	0	0	0	0	NaN	NaN	47573	NaN	NaN	NaN	1.25e6	NaN	G_dr_16	16	G_dr
15	30	80	0	0	0	0	NaN	NaN	53673	NaN	NaN	NaN	1.16e6	NaN	G_dr_16	16	G_dr
20	30	40	0	0	0	0	NaN	NaN	44545	NaN	NaN	NaN	1.48e6	NaN	G_dr_16	16	G_dr
120	30	80	0	0	0	0	NaN	NaN	35858	NaN	NaN	NaN	2.74e5	NaN	G_dr_16	16	G_dr
60	30	100	0	0	0	0	NaN	NaN	47482	NaN	NaN	NaN	6.01e5	NaN	G_dr_16	16	G_dr
5	30	80	0	0	0	0	NaN	NaN	58465	NaN	NaN	NaN	1.28e6	NaN	G_dr_16	16	G_dr
30	30	20	0	0	0	0	NaN	NaN	52673	NaN	NaN	NaN	8.96e5	NaN	G_dr_16	16	G_dr
2	30	20	0	0	0	0	NaN	NaN	56596	NaN	NaN	NaN	9.99e5	NaN	G_dr_16	16	G_dr
30	30	80	0	0	0	0	NaN	NaN	47143	NaN	NaN	NaN	8.75e5	NaN	G_dr_16	16	G_dr
10	30	100	0	0	0	0	NaN	NaN	55885	NaN	NaN	NaN	1.42e6	NaN	G_dr_16	16	G_dr
2	30	40	0	0	0	0	NaN	NaN	55695	NaN	NaN	NaN	2.16e6	NaN	G_dr_16	16	G_dr
10	33	100	0	0	0	0	NaN	NaN	NaN	43600000	NaN	NaN	6300000	NaN	TC_IB_1_1	1	TC_IB_1
30	33	100	0	0	0	0	NaN	NaN	NaN	22930000	NaN	NaN	6220000	NaN	TC_IB_1_1	1	TC_IB_1
120	33	100	0	0	0	0	NaN	NaN	NaN	17630000	NaN	NaN	6330000	NaN	TC_IB_1_1	1	TC_IB_1
5	33	100	0	0	0	0	NaN	NaN	NaN	34000000	NaN	NaN	5860000	NaN	TC_IB_1_1	1	TC_IB_1
15	33	100	0	0	0	0	NaN	NaN	NaN	29200000	NaN	NaN	5470000	NaN	TC_IB_1_1	1	TC_IB_1
0	33	100	0	0	0	0	NaN	NaN	NaN	7960000	NaN	NaN	3830000	NaN	TC_IB_1_1	1	TC_IB_1
20	33	100	0	0	0	0	NaN	NaN	NaN	28000000	NaN	NaN	5660000	NaN	TC_IB_1_1	1	TC_IB_1
60	33	100	0	0	0	0	NaN	NaN	NaN	17590000	NaN	NaN	6360000	NaN	TC_IB_1_1	1	TC_IB_1
60	34	100	0	0	0	0	NaN	NaN	NaN	10030000	NaN	NaN	3970000	NaN	TC_IB_2_2	2	TC_IB_2
10	34	100	0	0	0	0	NaN	NaN	NaN	21910000	NaN	NaN	7140000	NaN	TC_IB_2_2	2	TC_IB_2
15	34	100	0	0	0	0	NaN	NaN	NaN	20270000	NaN	NaN	6400000	NaN	TC_IB_2_2	2	TC_IB_2
120	34	100	0	0	0	0	NaN	NaN	NaN	10940000	NaN	NaN	4530000	NaN	TC_IB_2_2	2	TC_IB_2
0	34	100	0	0	0	0	NaN	NaN	NaN	5160000	NaN	NaN	3320000	NaN	TC_IB_2_2	2	TC_IB_2
20	34	100	0	0	0	0	NaN	NaN	NaN	22540000	NaN	NaN	6110000	NaN	TC_IB_2_2	2	TC_IB_2
5	34	100	0	0	0	0	NaN	NaN	NaN	26800000	NaN	NaN	6680000	NaN	TC_IB_2_2	2	TC_IB_2
30	34	100	0	0	0	0	NaN	NaN	NaN	13890000	NaN	NaN	4740000	NaN	TC_IB_2_2	2	TC_IB_2
0	35	100	0	0	0	0	NaN	NaN	NaN	2836000	NaN	NaN	2250000	NaN	TC_IB_3_3	3	TC_IB_3
15	35	100	0	0	0	0	NaN	NaN	NaN	20460000	NaN	NaN	2490000	NaN	TC_IB_3_3	3	TC_IB_3
120	35	100	0	0	0	0	NaN	NaN	NaN	8130000	NaN	NaN	2540000	NaN	TC_IB_3_3	3	TC_IB_3
10	35	100	0	0	0	0	NaN	NaN	NaN	19640000	NaN	NaN	2160000	NaN	TC_IB_3_3	3	TC_IB_3
30	35	100	0	0	0	0	NaN	NaN	NaN	12420000	NaN	NaN	2320000	NaN	TC_IB_3_3	3	TC_IB_3
20	35	100	0	0	0	0	NaN	NaN	NaN	10120000	NaN	NaN	1980000	NaN	TC_IB_3_3	3	TC_IB_3
5	35	100	0	0	0	0	NaN	NaN	NaN	16900000	NaN	NaN	2500000	NaN	TC_IB_3_3	3	TC_IB_3
60	35	100	0	0	0	0	NaN	NaN	NaN	9910000	NaN	NaN	3080000	NaN	TC_IB_3_3	3	TC_IB_3
10	36	40	0	1	0	0	4150000	NaN	NaN	NaN	NaN	NaN	NaN	NaN	I_A_1	1	I_A
60	36	40	0	1	0	0	2700000	NaN	NaN	NaN	NaN	NaN	NaN	NaN	I_A_1	1	I_A
0	36	40	0	1	0	0	965000	NaN	NaN	NaN	NaN	NaN	NaN	NaN	I_A_1	1	I_A
2	36	40	0	1	0	0	6870000	NaN	NaN	NaN	NaN	NaN	NaN	NaN	I_A_1	1	I_A
120	36	40	0	1	0	0	1910000	NaN	NaN	NaN	NaN	NaN	NaN	NaN	I_A_1	1	I_A
30	36	40	0	1	0	0	4650000	NaN	NaN	NaN	NaN	NaN	NaN	NaN	I_A_1	1	I_A
5	36	40	0	1	0	0	3660000	NaN	NaN	NaN	NaN	NaN	NaN	NaN	I_A_1	1	I_A
20	36	40	0	1	0	0	5290000	NaN	NaN	NaN	NaN	NaN	NaN	NaN	I_A_1	1	I_A
15	36	40	0	1	0	0	5440000	NaN	NaN	NaN	NaN	NaN	NaN	NaN	I_A_1	1	I_A
30	36	40	0	0	0	0	2750000	NaN	NaN	NaN	NaN	NaN	NaN	NaN	I_A_1	1	I_A
20	36	40	0	0	0	0	4110000	NaN	NaN	NaN	NaN	NaN	NaN	NaN	I_A_1	1	I_A
2	36	40	0	0	0	0	4900000	NaN	NaN	NaN	NaN	NaN	NaN	NaN	I_A_1	1	I_A
10	36	40	0	0	0	0	6130000	NaN	NaN	NaN	NaN	NaN	NaN	NaN	I_A_1	1	I_A
60	36	40	0	0	0	0	2050000	NaN	NaN	NaN	NaN	NaN	NaN	NaN	I_A_1	1	I_A
5	36	40	0	0	0	0	4860000	NaN	NaN	NaN	NaN	NaN	NaN	NaN	I_A_1	1	I_A
0	36	40	0	0	0	0	392000	NaN	NaN	NaN	NaN	NaN	NaN	NaN	I_A_1	1	I_A
15	36	40	0	0	0	0	5240000	NaN	NaN	NaN	NaN	NaN	NaN	NaN	I_A_1	1	I_A
120	36	40	0	0	0	0	625000	NaN	NaN	NaN	NaN	NaN	NaN	NaN	I_A_1	1	I_A
10	37	40	0	1	0	0	NaN	9090000	NaN	NaN	NaN	NaN	NaN	5310000	I_A_2	2	I_A
60	37	40	0	1	0	0	NaN	11400000	NaN	NaN	NaN	NaN	NaN	5570000	I_A_2	2	I_A
0	37	40	0	1	0	0	NaN	1250000	NaN	NaN	NaN	NaN	NaN	4320000	I_A_2	2	I_A
2	37	40	0	1	0	0	NaN	4140000	NaN	NaN	NaN	NaN	NaN	1680000	I_A_2	2	I_A
120	37	40	0	1	0	0	NaN	6420000	NaN	NaN	NaN	NaN	NaN	1100000	I_A_2	2	I_A
30	37	40	0	1	0	0	NaN	7530000	NaN	NaN	NaN	NaN	NaN	5230000	I_A_2	2	I_A
5	37	40	0	1	0	0	NaN	10500000	NaN	NaN	NaN	NaN	NaN	5440000	I_A_2	2	I_A
20	37	40	0	1	0	0	NaN	11500000	NaN	NaN	NaN	NaN	NaN	5290000	I_A_2	2	I_A
15	37	40	0	1	0	0	NaN	6800000	NaN	NaN	NaN	NaN	NaN	4230000	I_A_2	2	I_A
30	37	40	0	0	0	0	NaN	11800000	NaN	NaN	NaN	NaN	NaN	6250000	I_A_2	2	I_A
20	37	40	0	0	0	0	NaN	10800000	NaN	NaN	NaN	NaN	NaN	4580000	I_A_2	2	I_A
2	37	40	0	0	0	0	NaN	5550000	NaN	NaN	NaN	NaN	NaN	2280000	I_A_2	2	I_A
10	37	40	0	0	0	0	NaN	5970000	NaN	NaN	NaN	NaN	NaN	3570000	I_A_2	2	I_A
60	37	40	0	0	0	0	NaN	8860000	NaN	NaN	NaN	NaN	NaN	4390000	I_A_2	2	I_A
5	37	40	0	0	0	0	NaN	8190000	NaN	NaN	NaN	NaN	NaN	5560000	I_A_2	2	I_A
0	37	40	0	0	0	0	NaN	4180000	NaN	NaN	NaN	NaN	NaN	4970000	I_A_2	2	I_A
15	37	40	0	0	0	0	NaN	12100000	NaN	NaN	NaN	NaN	NaN	4840000	I_A_2	2	I_A
120	37	40	0	0	0	0	NaN	9320000	NaN	NaN	NaN	NaN	NaN	6520000	I_A_2	2	I_A
10	38	40	0	1	0	0	NaN	NaN	985000	NaN	NaN	NaN	711000	NaN	I_A_3	3	I_A
60	38	40	0	1	0	0	NaN	NaN	1792000	NaN	NaN	NaN	660000	NaN	I_A_3	3	I_A
0	38	40	0	1	0	0	NaN	NaN	914000	NaN	NaN	NaN	389000	NaN	I_A_3	3	I_A
2	38	40	0	1	0	0	NaN	NaN	1052000	NaN	NaN	NaN	735000	NaN	I_A_3	3	I_A
120	38	40	0	1	0	0	NaN	NaN	2845000	NaN	NaN	NaN	904000	NaN	I_A_3	3	I_A
30	38	40	0	1	0	0	NaN	NaN	1418000	NaN	NaN	NaN	321000	NaN	I_A_3	3	I_A
5	38	40	0	1	0	0	NaN	NaN	936000	NaN	NaN	NaN	78007	NaN	I_A_3	3	I_A
20	38	40	0	1	0	0	NaN	NaN	1821000	NaN	NaN	NaN	80528	NaN	I_A_3	3	I_A
15	38	40	0	1	0	0	NaN	NaN	975000	NaN	NaN	NaN	45119	NaN	I_A_3	3	I_A
30	38	40	0	0	0	0	NaN	NaN	11670000	NaN	NaN	NaN	1550000	NaN	I_A_3	3	I_A
20	38	40	0	0	0	0	NaN	NaN	12130000	NaN	NaN	NaN	2420000	NaN	I_A_3	3	I_A
2	38	40	0	0	0	0	NaN	NaN	10790000	NaN	NaN	NaN	1470000	NaN	I_A_3	3	I_A
10	38	40	0	0	0	0	NaN	NaN	14450000	NaN	NaN	NaN	889000	NaN	I_A_3	3	I_A
60	38	40	0	0	0	0	NaN	NaN	10490000	NaN	NaN	NaN	450000	NaN	I_A_3	3	I_A
5	38	40	0	0	0	0	NaN	NaN	20380000	NaN	NaN	NaN	801000	NaN	I_A_3	3	I_A
0	38	40	0	0	0	0	NaN	NaN	2452000	NaN	NaN	NaN	46468	NaN	I_A_3	3	I_A
15	38	40	0	0	0	0	NaN	NaN	11610000	NaN	NaN	NaN	139000	NaN	I_A_3	3	I_A
120	38	40	0	0	0	0	NaN	NaN	15720000	NaN	NaN	NaN	1320000	NaN	I_A_3	3	I_A
10	39	40	0	1	0	0	NaN	NaN	NaN	8420000	NaN	NaN	951000	NaN	I_A_4	4	I_A
60	39	40	0	1	0	0	NaN	NaN	NaN	10870000	NaN	NaN	1210000	NaN	I_A_4	4	I_A
0	39	40	0	1	0	0	NaN	NaN	NaN	3200000	NaN	NaN	791000	NaN	I_A_4	4	I_A
2	39	40	0	1	0	0	NaN	NaN	NaN	4550000	NaN	NaN	1230000	NaN	I_A_4	4	I_A
120	39	40	0	1	0	0	NaN	NaN	NaN	10850000	NaN	NaN	1230000	NaN	I_A_4	4	I_A
30	39	40	0	1	0	0	NaN	NaN	NaN	14690000	NaN	NaN	1190000	NaN	I_A_4	4	I_A
5	39	40	0	1	0	0	NaN	NaN	NaN	5490000	NaN	NaN	538000	NaN	I_A_4	4	I_A
20	39	40	0	1	0	0	NaN	NaN	NaN	10720000	NaN	NaN	842000	NaN	I_A_4	4	I_A
15	39	40	0	1	0	0	NaN	NaN	NaN	14650000	NaN	NaN	1490000	NaN	I_A_4	4	I_A
30	39	40	0	0	0	0	NaN	NaN	NaN	6790000	NaN	NaN	943000	NaN	I_A_4	4	I_A
20	39	40	0	0	0	0	NaN	NaN	NaN	7140000	NaN	NaN	1500000	NaN	I_A_4	4	I_A
2	39	40	0	0	0	0	NaN	NaN	NaN	7330000	NaN	NaN	1280000	NaN	I_A_4	4	I_A
10	39	40	0	0	0	0	NaN	NaN	NaN	9320000	NaN	NaN	1090000	NaN	I_A_4	4	I_A
60	39	40	0	0	0	0	NaN	NaN	NaN	7120000	NaN	NaN	1160000	NaN	I_A_4	4	I_A
5	39	40	0	0	0	0	NaN	NaN	NaN	12670000	NaN	NaN	858000	NaN	I_A_4	4	I_A
0	39	40	0	0	0	0	NaN	NaN	NaN	2638000	NaN	NaN	758000	NaN	I_A_4	4	I_A
15	39	40	0	0	0	0	NaN	NaN	NaN	8880000	NaN	NaN	1440000	NaN	I_A_4	4	I_A
120	39	40	0	0	0	0	NaN	NaN	NaN	10040000	NaN	NaN	1780000	NaN	I_A_4	4	I_A
20	40	40	0	1	0	0	NaN	2330000	NaN	NaN	NaN	NaN	NaN	12500000	I_B_5	5	I_B
10	40	40	0	1	0	0	NaN	2660000	NaN	NaN	NaN	NaN	NaN	15500000	I_B_5	5	I_B
60	40	40	0	1	0	0	NaN	2920000	NaN	NaN	NaN	NaN	NaN	14900000	I_B_5	5	I_B
2	40	40	0	1	0	0	NaN	1900000	NaN	NaN	NaN	NaN	NaN	12900000	I_B_5	5	I_B
120	40	40	0	0	0	0	NaN	1330000	NaN	NaN	NaN	NaN	NaN	13800000	I_B_5	5	I_B
0	40	40	0	0	0	0	NaN	1420000	NaN	NaN	NaN	NaN	NaN	15000000	I_B_5	5	I_B
5	40	40	0	0	0	0	NaN	2600000	NaN	NaN	NaN	NaN	NaN	8140000	I_B_5	5	I_B
30	40	40	0	0	0	0	NaN	2830000	NaN	NaN	NaN	NaN	NaN	12600000	I_B_5	5	I_B
15	40	40	0	0	0	0	NaN	3210000	NaN	NaN	NaN	NaN	NaN	16000000	I_B_5	5	I_B
15	41	40	0	1	0	0	NaN	26300000	NaN	NaN	NaN	NaN	NaN	8240000	I_B_6	6	I_B
5	41	40	0	1	0	0	NaN	16000000	NaN	NaN	NaN	NaN	NaN	7550000	I_B_6	6	I_B
120	41	40	0	1	0	0	NaN	21500000	NaN	NaN	NaN	NaN	NaN	9260000	I_B_6	6	I_B
0	41	40	0	1	0	0	NaN	12900000	NaN	NaN	NaN	NaN	NaN	11600000	I_B_6	6	I_B
30	41	40	0	1	0	0	NaN	21200000	NaN	NaN	NaN	NaN	NaN	9800000	I_B_6	6	I_B
60	41	40	0	0	0	0	NaN	26300000	NaN	NaN	NaN	NaN	NaN	9460000	I_B_6	6	I_B
2	41	40	0	0	0	0	NaN	24100000	NaN	NaN	NaN	NaN	NaN	8220000	I_B_6	6	I_B
20	41	40	0	0	0	0	NaN	20000000	NaN	NaN	NaN	NaN	NaN	9160000	I_B_6	6	I_B
10	41	40	0	0	0	0	NaN	22500000	NaN	NaN	NaN	NaN	NaN	9510000	I_B_6	6	I_B
20	42	40	0	1	0	0	NaN	NaN	233747	NaN	NaN	NaN	142000	NaN	I_B_7	7	I_B
10	42	40	0	1	0	0	NaN	NaN	417000	NaN	NaN	NaN	98336	NaN	I_B_7	7	I_B
60	42	40	0	1	0	0	NaN	NaN	1139000	NaN	NaN	NaN	93365	NaN	I_B_7	7	I_B
2	42	40	0	1	0	0	NaN	NaN	1032000	NaN	NaN	NaN	572000	NaN	I_B_7	7	I_B
120	42	40	0	0	0	0	NaN	NaN	5530000	NaN	NaN	NaN	446000	NaN	I_B_7	7	I_B
0	42	40	0	0	0	0	NaN	NaN	5680000	NaN	NaN	NaN	1140000	NaN	I_B_7	7	I_B
5	42	40	0	0	0	0	NaN	NaN	12810000	NaN	NaN	NaN	1360000	NaN	I_B_7	7	I_B
30	42	40	0	0	0	0	NaN	NaN	11120000	NaN	NaN	NaN	1790000	NaN	I_B_7	7	I_B
15	42	40	0	0	0	0	NaN	NaN	9270000	NaN	NaN	NaN	1500000	NaN	I_B_7	7	I_B
15	43	40	0	1	0	0	NaN	NaN	1360000	NaN	NaN	NaN	151000	NaN	I_B_8	8	I_B
5	43	40	0	1	0	0	NaN	NaN	1254000	NaN	NaN	NaN	187000	NaN	I_B_8	8	I_B
120	43	40	0	1	0	0	NaN	NaN	4470000	NaN	NaN	NaN	587000	NaN	I_B_8	8	I_B
0	43	40	0	1	0	0	NaN	NaN	1126000	NaN	NaN	NaN	542000	NaN	I_B_8	8	I_B
30	43	40	0	1	0	0	NaN	NaN	848000	NaN	NaN	NaN	178000	NaN	I_B_8	8	I_B
60	43	40	0	0	0	0	NaN	NaN	12030000	NaN	NaN	NaN	1240000	NaN	I_B_8	8	I_B
2	43	40	0	0	0	0	NaN	NaN	7940000	NaN	NaN	NaN	1570000	NaN	I_B_8	8	I_B
20	43	40	0	0	0	0	NaN	NaN	10470000	NaN	NaN	NaN	1810000	NaN	I_B_8	8	I_B
10	43	40	0	0	0	0	NaN	NaN	13440000	NaN	NaN	NaN	1910000	NaN	I_B_8	8	I_B
20	44	40	0	1	0	0	NaN	NaN	NaN	12410000	NaN	NaN	516000	NaN	I_B_9	9	I_B
10	44	40	0	1	0	0	NaN	NaN	NaN	13150000	NaN	NaN	238000	NaN	I_B_9	9	I_B
60	44	40	0	1	0	0	NaN	NaN	NaN	15400000	NaN	NaN	426000	NaN	I_B_9	9	I_B
2	44	40	0	1	0	0	NaN	NaN	NaN	5790000	NaN	NaN	376000	NaN	I_B_9	9	I_B
120	44	40	0	0	0	0	NaN	NaN	NaN	7950000	NaN	NaN	543000	NaN	I_B_9	9	I_B
0	44	40	0	0	0	0	NaN	NaN	NaN	3430000	NaN	NaN	155000	NaN	I_B_9	9	I_B
5	44	40	0	0	0	0	NaN	NaN	NaN	9010000	NaN	NaN	105000	NaN	I_B_9	9	I_B
30	44	40	0	0	0	0	NaN	NaN	NaN	15020000	NaN	NaN	953000	NaN	I_B_9	9	I_B
15	44	40	0	0	0	0	NaN	NaN	NaN	8070000	NaN	NaN	309000	NaN	I_B_9	9	I_B
15	45	40	0	1	0	0	NaN	NaN	NaN	19280000	NaN	NaN	1130000	NaN	I_B_10	10	I_B
5	45	40	0	1	0	0	NaN	NaN	NaN	7480000	NaN	NaN	77698	NaN	I_B_10	10	I_B
120	45	40	0	1	0	0	NaN	NaN	NaN	9790000	NaN	NaN	502000	NaN	I_B_10	10	I_B
0	45	40	0	1	0	0	NaN	NaN	NaN	5320000	NaN	NaN	411000	NaN	I_B_10	10	I_B
30	45	40	0	1	0	0	NaN	NaN	NaN	16180000	NaN	NaN	801000	NaN	I_B_10	10	I_B
60	45	40	0	0	0	0	NaN	NaN	NaN	14310000	NaN	NaN	996000	NaN	I_B_10	10	I_B
2	45	40	0	0	0	0	NaN	NaN	NaN	12770000	NaN	NaN	1700000	NaN	I_B_10	10	I_B
10	45	40	0	0	0	0	NaN	NaN	NaN	13110000	NaN	NaN	NaN	NaN	I_B_10	10	I_B
0	704	40	0	0	0	0	NaN	NaN	NaN	NaN	NaN	NaN	NaN	NaN	I_B_SOS	SOS	I_B
2	704	40	0	0	0	0	NaN	NaN	NaN	NaN	NaN	NaN	NaN	NaN	I_B_SOS	SOS	I_B
5	704	40	0	0	0	0	NaN	NaN	NaN	NaN	NaN	NaN	NaN	NaN	I_B_SOS	SOS	I_B
10	704	40	0	0	0	0	NaN	NaN	NaN	NaN	NaN	NaN	NaN	NaN	I_B_SOS	SOS	I_B
15	704	40	0	0	0	0	NaN	NaN	NaN	NaN	NaN	NaN	NaN	NaN	I_B_SOS	SOS	I_B
20	704	40	0	0	0	0	NaN	NaN	NaN	NaN	NaN	NaN	NaN	NaN	I_B_SOS	SOS	I_B
30	704	40	0	0	0	0	NaN	NaN	NaN	NaN	NaN	NaN	NaN	NaN	I_B_SOS	SOS	I_B
60	704	40	0	0	0	0	NaN	NaN	NaN	NaN	NaN	NaN	NaN	NaN	I_B_SOS	SOS	I_B
120	704	40	0	0	0	0	NaN	NaN	NaN	NaN	NaN	NaN	NaN	NaN	I_B_SOS	SOS	I_B
0	704	40	0	1	0	0	NaN	NaN	NaN	NaN	NaN	NaN	NaN	NaN	I_B_SOS	SOS	I_B
2	704	40	0	1	0	0	NaN	NaN	NaN	NaN	NaN	NaN	NaN	NaN	I_B_SOS	SOS	I_B
5	704	40	0	1	0	0	NaN	NaN	NaN	NaN	NaN	NaN	NaN	NaN	I_B_SOS	SOS	I_B
10	704	40	0	1	0	0	NaN	NaN	NaN	NaN	NaN	NaN	NaN	NaN	I_B_SOS	SOS	I_B
15	704	40	0	1	0	0	NaN	NaN	NaN	NaN	NaN	NaN	NaN	NaN	I_B_SOS	SOS	I_B
20	704	40	0	1	0	0	NaN	NaN	NaN	NaN	NaN	NaN	NaN	NaN	I_B_SOS	SOS	I_B
30	704	40	0	1	0	0	NaN	NaN	NaN	NaN	NaN	NaN	NaN	NaN	I_B_SOS	SOS	I_B
60	704	40	0	1	0	0	NaN	NaN	NaN	NaN	NaN	NaN	NaN	NaN	I_B_SOS	SOS	I_B
120	704	40	0	1	0	0	NaN	NaN	NaN	NaN	NaN	NaN	NaN	NaN	I_B_SOS	SOS	I_B
180	46	40	0	1	0	0	NaN	3290000	NaN	NaN	NaN	NaN	NaN	3350000	I_C_11	11	I_C
15	46	40	0	1	0	0	NaN	5270000	NaN	NaN	NaN	NaN	NaN	6300000	I_C_11	11	I_C
20	46	40	0	1	0	0	NaN	4830000	NaN	NaN	NaN	NaN	NaN	6200000	I_C_11	11	I_C
60	46	40	0	1	0	0	NaN	3830000	NaN	NaN	NaN	NaN	NaN	6120000	I_C_11	11	I_C
5	46	40	0	1	0	0	NaN	6130000	NaN	NaN	NaN	NaN	NaN	5760000	I_C_11	11	I_C
10	46	40	0	0	0	0	NaN	6230000	NaN	NaN	NaN	NaN	NaN	7020000	I_C_11	11	I_C
120	46	40	0	0	0	0	NaN	2620000	NaN	NaN	NaN	NaN	NaN	5570000	I_C_11	11	I_C
30	46	40	0	0	0	0	NaN	4680000	NaN	NaN	NaN	NaN	NaN	4070000	I_C_11	11	I_C
0	46	40	0	0	0	0	NaN	1750000	NaN	NaN	NaN	NaN	NaN	6080000	I_C_11	11	I_C
30	46	40	1	0	0	0	NaN	1190000	NaN	NaN	NaN	NaN	NaN	5130000	I_C_11	11	I_C
10	46	40	1	0	0	0	NaN	1470000	NaN	NaN	NaN	NaN	NaN	6030000	I_C_11	11	I_C
120	46	40	1	0	0	0	NaN	1360000	NaN	NaN	NaN	NaN	NaN	2750000	I_C_11	11	I_C
0	46	40	1	0	0	0	NaN	741000	NaN	NaN	NaN	NaN	NaN	4730000	I_C_11	11	I_C
10	47	40	0	1	0	0	NaN	5310000	NaN	NaN	NaN	NaN	NaN	NaN	I_C_12	12	I_C
120	47	40	0	1	0	0	NaN	2110000	NaN	NaN	NaN	NaN	NaN	NaN	I_C_12	12	I_C
0	47	40	0	1	0	0	NaN	217000	NaN	NaN	NaN	NaN	NaN	NaN	I_C_12	12	I_C
30	47	40	0	1	0	0	NaN	2600000	NaN	NaN	NaN	NaN	NaN	NaN	I_C_12	12	I_C
180	47	40	0	0	0	0	NaN	2250000	NaN	NaN	NaN	NaN	NaN	NaN	I_C_12	12	I_C
20	47	40	0	0	0	0	NaN	2640000	NaN	NaN	NaN	NaN	NaN	NaN	I_C_12	12	I_C
5	47	40	0	0	0	0	NaN	4860000	NaN	NaN	NaN	NaN	NaN	NaN	I_C_12	12	I_C
60	47	40	0	0	0	0	NaN	3320000	NaN	NaN	NaN	NaN	NaN	NaN	I_C_12	12	I_C
15	47	40	0	0	0	0	NaN	2020000	NaN	NaN	NaN	NaN	NaN	NaN	I_C_12	12	I_C
15	47	40	1	0	0	0	NaN	1070000	NaN	NaN	NaN	NaN	NaN	NaN	I_C_12	12	I_C
60	47	40	1	0	0	0	NaN	727000	NaN	NaN	NaN	NaN	NaN	NaN	I_C_12	12	I_C
180	47	40	1	0	0	0	NaN	370000	NaN	NaN	NaN	NaN	NaN	NaN	I_C_12	12	I_C
5	47	40	1	0	0	0	NaN	449000	NaN	NaN	NaN	NaN	NaN	NaN	I_C_12	12	I_C
20	47	40	1	0	0	0	NaN	1080000	NaN	NaN	NaN	NaN	NaN	NaN	I_C_12	12	I_C
180	48	40	0	1	0	0	NaN	NaN	187607	NaN	NaN	NaN	109000	NaN	I_C_13	13	I_C
15	48	40	0	1	0	0	NaN	NaN	68511	NaN	NaN	NaN	109000	NaN	I_C_13	13	I_C
20	48	40	0	1	0	0	NaN	NaN	470834	NaN	NaN	NaN	172000	NaN	I_C_13	13	I_C
60	48	40	0	1	0	0	NaN	NaN	371000	NaN	NaN	NaN	351000	NaN	I_C_13	13	I_C
5	48	40	0	1	0	0	NaN	NaN	15347	NaN	NaN	NaN	225000	NaN	I_C_13	13	I_C
10	48	40	0	0	0	0	NaN	NaN	4295000	NaN	NaN	NaN	150000	NaN	I_C_13	13	I_C
120	48	40	0	0	0	0	NaN	NaN	3242000	NaN	NaN	NaN	375000	NaN	I_C_13	13	I_C
30	48	40	0	0	0	0	NaN	NaN	2290000	NaN	NaN	NaN	278000	NaN	I_C_13	13	I_C
0	48	40	0	0	0	0	NaN	NaN	886000	NaN	NaN	NaN	451000	NaN	I_C_13	13	I_C
30	48	40	1	0	0	0	NaN	NaN	104348	NaN	NaN	NaN	144000	NaN	I_C_13	13	I_C
10	48	40	1	0	0	0	NaN	NaN	461009	NaN	NaN	NaN	159000	NaN	I_C_13	13	I_C
120	48	40	1	0	0	0	NaN	NaN	430000	NaN	NaN	NaN	176000	NaN	I_C_13	13	I_C
0	48	40	1	0	0	0	NaN	NaN	91083	NaN	NaN	NaN	232000	NaN	I_C_13	13	I_C
10	49	40	0	1	0	0	NaN	NaN	92776	NaN	NaN	NaN	416000	NaN	I_C_14	14	I_C
120	49	40	0	1	0	0	NaN	NaN	477000	NaN	NaN	NaN	810000	NaN	I_C_14	14	I_C
0	49	40	0	1	0	0	NaN	NaN	456000	NaN	NaN	NaN	793000	NaN	I_C_14	14	I_C
30	49	40	0	1	0	0	NaN	NaN	100539	NaN	NaN	NaN	919000	NaN	I_C_14	14	I_C
180	49	40	0	0	0	0	NaN	NaN	2097000	NaN	NaN	NaN	603000	NaN	I_C_14	14	I_C
20	49	40	0	0	0	0	NaN	NaN	4250000	NaN	NaN	NaN	811000	NaN	I_C_14	14	I_C
5	49	40	0	0	0	0	NaN	NaN	5410000	NaN	NaN	NaN	2270000	NaN	I_C_14	14	I_C
60	49	40	0	0	0	0	NaN	NaN	1958000	NaN	NaN	NaN	1510000	NaN	I_C_14	14	I_C
15	49	40	0	0	0	0	NaN	NaN	398379	NaN	NaN	NaN	546000	NaN	I_C_14	14	I_C
15	49	40	1	0	0	0	NaN	NaN	395000	NaN	NaN	NaN	541000	NaN	I_C_14	14	I_C
60	49	40	1	0	0	0	NaN	NaN	517000	NaN	NaN	NaN	602000	NaN	I_C_14	14	I_C
180	49	40	1	0	0	0	NaN	NaN	992000	NaN	NaN	NaN	644000	NaN	I_C_14	14	I_C
5	49	40	1	0	0	0	NaN	NaN	555000	NaN	NaN	NaN	498000	NaN	I_C_14	14	I_C
20	49	40	1	0	0	0	NaN	NaN	645000	NaN	NaN	NaN	542000	NaN	I_C_14	14	I_C
180	50	40	0	1	0	0	NaN	NaN	NaN	18720000	NaN	NaN	356000	NaN	I_C_15	15	I_C
15	50	40	0	1	0	0	NaN	NaN	NaN	26300000	NaN	NaN	355000	NaN	I_C_15	15	I_C
20	50	40	0	1	0	0	NaN	NaN	NaN	24290000	NaN	NaN	313000	NaN	I_C_15	15	I_C
60	50	40	0	1	0	0	NaN	NaN	NaN	21490000	NaN	NaN	403000	NaN	I_C_15	15	I_C
5	50	40	0	1	0	0	NaN	NaN	NaN	21180000	NaN	NaN	358000	NaN	I_C_15	15	I_C
10	50	40	0	0	0	0	NaN	NaN	NaN	34400000	NaN	NaN	287000	NaN	I_C_15	15	I_C
120	50	40	0	0	0	0	NaN	NaN	NaN	12980000	NaN	NaN	406000	NaN	I_C_15	15	I_C
30	50	40	0	0	0	0	NaN	NaN	NaN	14340000	NaN	NaN	334000	NaN	I_C_15	15	I_C
0	50	40	0	0	0	0	NaN	NaN	NaN	9400000	NaN	NaN	540000	NaN	I_C_15	15	I_C
30	50	40	1	0	0	0	NaN	NaN	NaN	3940000	NaN	NaN	431000	NaN	I_C_15	15	I_C
10	50	40	1	0	0	0	NaN	NaN	NaN	5470000	NaN	NaN	333000	NaN	I_C_15	15	I_C
120	50	40	1	0	0	0	NaN	NaN	NaN	3050000	NaN	NaN	242000	NaN	I_C_15	15	I_C
0	50	40	1	0	0	0	NaN	NaN	NaN	4270000	NaN	NaN	392000	NaN	I_C_15	15	I_C
10	51	40	0	1	0	0	NaN	NaN	NaN	25900000	NaN	NaN	NaN	NaN	I_C_16	16	I_C
120	51	40	0	1	0	0	NaN	NaN	NaN	22580000	NaN	NaN	NaN	NaN	I_C_16	16	I_C
0	51	40	0	1	0	0	NaN	NaN	NaN	17740000	NaN	NaN	NaN	NaN	I_C_16	16	I_C
30	51	40	0	1	0	0	NaN	NaN	NaN	22920000	NaN	NaN	NaN	NaN	I_C_16	16	I_C
180	51	40	0	0	0	0	NaN	NaN	NaN	11500000	NaN	NaN	NaN	NaN	I_C_16	16	I_C
20	51	40	0	0	0	0	NaN	NaN	NaN	21200000	NaN	NaN	NaN	NaN	I_C_16	16	I_C
5	51	40	0	0	0	0	NaN	NaN	NaN	31300000	NaN	NaN	NaN	NaN	I_C_16	16	I_C
60	51	40	0	0	0	0	NaN	NaN	NaN	14310000	NaN	NaN	NaN	NaN	I_C_16	16	I_C
15	51	40	0	0	0	0	NaN	NaN	NaN	14260000	NaN	NaN	NaN	NaN	I_C_16	16	I_C
15	51	40	1	0	0	0	NaN	NaN	NaN	4550000	NaN	NaN	NaN	NaN	I_C_16	16	I_C
60	51	40	1	0	0	0	NaN	NaN	NaN	3740000	NaN	NaN	NaN	NaN	I_C_16	16	I_C
180	51	40	1	0	0	0	NaN	NaN	NaN	4640000	NaN	NaN	NaN	NaN	I_C_16	16	I_C
5	51	40	1	0	0	0	NaN	NaN	NaN	5280000	NaN	NaN	NaN	NaN	I_C_16	16	I_C
20	51	40	1	0	0	0	NaN	NaN	NaN	3500000	NaN	NaN	NaN	NaN	I_C_16	16	I_C
5	52	40	0	0	0	0	NaN	3200000	NaN	NaN	NaN	NaN	NaN	NaN	I_E_27	27	I_E
20	52	40	0	0	0	0	NaN	3640000	NaN	NaN	NaN	NaN	NaN	NaN	I_E_27	27	I_E
60	52	40	0	0	0	0	NaN	2370000	NaN	NaN	NaN	NaN	NaN	NaN	I_E_27	27	I_E
10	53	40	0	0	0	0	NaN	2710000	NaN	NaN	NaN	NaN	NaN	NaN	I_E_28	28	I_E
30	53	40	0	0	0	0	NaN	2880000	NaN	NaN	NaN	NaN	NaN	NaN	I_E_28	28	I_E
0	53	40	0	0	0	0	NaN	1300000	NaN	NaN	NaN	NaN	NaN	NaN	I_E_28	28	I_E
120	53	40	0	0	0	0	NaN	1510000	NaN	NaN	NaN	NaN	NaN	NaN	I_E_28	28	I_E
5	54	40	0	0	0	0	NaN	NaN	9190000	NaN	NaN	NaN	8590000	NaN	I_E_29	29	I_E
20	54	40	0	0	0	0	NaN	NaN	6830000	NaN	NaN	NaN	9160000	NaN	I_E_29	29	I_E
60	54	40	0	0	0	0	NaN	NaN	3110000	NaN	NaN	NaN	6380000	NaN	I_E_29	29	I_E
10	55	40	0	0	0	0	NaN	NaN	6150000	NaN	NaN	NaN	34950	NaN	I_E_30	30	I_E
30	55	40	0	0	0	0	NaN	NaN	5280000	NaN	NaN	NaN	35594	NaN	I_E_30	30	I_E
0	55	40	0	0	0	0	NaN	NaN	717000	NaN	NaN	NaN	4744	NaN	I_E_30	30	I_E
120	55	40	0	0	0	0	NaN	NaN	3330000	NaN	NaN	NaN	43165	NaN	I_E_30	30	I_E
5	56	40	0	0	0	0	NaN	NaN	NaN	4290000	NaN	NaN	1900000	NaN	I_E_31	31	I_E
20	56	40	0	0	0	0	NaN	NaN	NaN	3040000	NaN	NaN	2660000	NaN	I_E_31	31	I_E
60	56	40	0	0	0	0	NaN	NaN	NaN	1813000	NaN	NaN	1950000	NaN	I_E_31	31	I_E
10	57	40	0	0	0	0	NaN	NaN	NaN	3290000	NaN	NaN	280000	NaN	I_E_32	32	I_E
30	57	40	0	0	0	0	NaN	NaN	NaN	2165000	NaN	NaN	367000	NaN	I_E_32	32	I_E
0	57	40	0	0	0	0	NaN	NaN	NaN	469000	NaN	NaN	102000	NaN	I_E_32	32	I_E
120	57	40	0	0	0	0	NaN	NaN	NaN	1005000	NaN	NaN	325000	NaN	I_E_32	32	I_E
10	58	40	0	0	0	0	13800000	NaN	NaN	NaN	NaN	NaN	NaN	NaN	I_F_33	33	I_F
0	58	40	0	0	0	0	1400000	NaN	NaN	NaN	NaN	NaN	NaN	NaN	I_F_33	33	I_F
30	58	40	0	0	0	0	11800000	NaN	NaN	NaN	NaN	NaN	NaN	NaN	I_F_33	33	I_F
120	58	40	0	0	0	0	2600000	NaN	NaN	NaN	NaN	NaN	NaN	NaN	I_F_33	33	I_F
20	59	40	0	0	0	0	17800000	NaN	NaN	NaN	NaN	NaN	NaN	NaN	I_F_34	34	I_F
5	59	40	0	0	0	0	6300000	NaN	NaN	NaN	NaN	NaN	NaN	NaN	I_F_34	34	I_F
60	59	40	0	0	0	0	5380000	NaN	NaN	NaN	NaN	NaN	NaN	NaN	I_F_34	34	I_F
10	60	40	0	0	0	0	NaN	2950000	NaN	NaN	NaN	NaN	NaN	2480000	I_F_35	35	I_F
0	60	40	0	0	0	0	NaN	646000	NaN	NaN	NaN	NaN	NaN	3420000	I_F_35	35	I_F
30	60	40	0	0	0	0	NaN	2990000	NaN	NaN	NaN	NaN	NaN	5290000	I_F_35	35	I_F
120	60	40	0	0	0	0	NaN	1740000	NaN	NaN	NaN	NaN	NaN	3420000	I_F_35	35	I_F
20	61	40	0	0	0	0	NaN	123000	NaN	NaN	NaN	NaN	NaN	5620000	I_F_36	36	I_F
5	61	40	0	0	0	0	NaN	95485	NaN	NaN	NaN	NaN	NaN	4620000	I_F_36	36	I_F
60	61	40	0	0	0	0	NaN	85388	NaN	NaN	NaN	NaN	NaN	3560000	I_F_36	36	I_F
10	62	40	0	0	0	0	NaN	NaN	116931	NaN	NaN	NaN	417000	NaN	I_F_37	37	I_F
0	62	40	0	0	0	0	NaN	NaN	27404	NaN	NaN	NaN	400000	NaN	I_F_37	37	I_F
30	62	40	0	0	0	0	NaN	NaN	53833	NaN	NaN	NaN	543000	NaN	I_F_37	37	I_F
120	62	40	0	0	0	0	NaN	NaN	76989	NaN	NaN	NaN	817000	NaN	I_F_37	37	I_F
20	63	40	0	0	0	0	NaN	NaN	12970000	NaN	NaN	NaN	1030000	NaN	I_F_38	38	I_F
5	63	40	0	0	0	0	NaN	NaN	18410000	NaN	NaN	NaN	807000	NaN	I_F_38	38	I_F
60	63	40	0	0	0	0	NaN	NaN	12050000	NaN	NaN	NaN	544000	NaN	I_F_38	38	I_F
10	64	40	0	0	0	0	NaN	NaN	NaN	577000	NaN	NaN	543000	NaN	I_F_39	39	I_F
0	64	40	0	0	0	0	NaN	NaN	NaN	93114	NaN	NaN	492000	NaN	I_F_39	39	I_F
30	64	40	0	0	0	0	NaN	NaN	NaN	291000	NaN	NaN	493000	NaN	I_F_39	39	I_F
120	64	40	0	0	0	0	NaN	NaN	NaN	490000	NaN	NaN	603000	NaN	I_F_39	39	I_F
20	65	40	0	0	0	0	NaN	NaN	NaN	319000	NaN	NaN	352000	NaN	I_F_40	40	I_F
5	65	40	0	0	0	0	NaN	NaN	NaN	827000	NaN	NaN	632000	NaN	I_F_40	40	I_F
60	65	40	0	0	0	0	NaN	NaN	NaN	430000	NaN	NaN	507000	NaN	I_F_40	40	I_F
0	66	40	0	1	0	0	NaN	4340000	NaN	NaN	NaN	NaN	NaN	2420000	I_G_42	42	I_G
20	66	40	0	1	0	0	NaN	9550000	NaN	NaN	NaN	NaN	NaN	1550000	I_G_42	42	I_G
10	66	40	0	1	0	0	NaN	14200000	NaN	NaN	NaN	NaN	NaN	1180000	I_G_42	42	I_G
60	66	40	0	1	0	0	NaN	10900000	NaN	NaN	NaN	NaN	NaN	2160000	I_G_42	42	I_G
30	66	40	0	1	0	0	NaN	9870000	NaN	NaN	NaN	NaN	NaN	2480000	I_G_42	42	I_G
120	66	40	0	1	0	0	NaN	3400000	NaN	NaN	NaN	NaN	NaN	2770000	I_G_42	42	I_G
30	66	40	0	0	0	0	NaN	10700000	NaN	NaN	NaN	NaN	NaN	2900000	I_G_42	42	I_G
60	66	40	0	0	0	0	NaN	11000000	NaN	NaN	NaN	NaN	NaN	1940000	I_G_42	42	I_G
0	66	40	0	0	0	0	NaN	5990000	NaN	NaN	NaN	NaN	NaN	937000	I_G_42	42	I_G
20	66	40	0	0	0	0	NaN	12500000	NaN	NaN	NaN	NaN	NaN	2360000	I_G_42	42	I_G
120	66	40	0	0	0	0	NaN	8210000	NaN	NaN	NaN	NaN	NaN	2590000	I_G_42	42	I_G
10	66	40	0	0	0	0	NaN	12200000	NaN	NaN	NaN	NaN	NaN	3060000	I_G_42	42	I_G
0	67	40	0	1	0	0	NaN	NaN	247000	NaN	NaN	NaN	1980000	NaN	I_G_43	43	I_G
20	67	40	0	1	0	0	NaN	NaN	996000	NaN	NaN	NaN	1440000	NaN	I_G_43	43	I_G
10	67	40	0	1	0	0	NaN	NaN	989000	NaN	NaN	NaN	1890000	NaN	I_G_43	43	I_G
60	67	40	0	1	0	0	NaN	NaN	1250000	NaN	NaN	NaN	1160000	NaN	I_G_43	43	I_G
30	67	40	0	1	0	0	NaN	NaN	1071000	NaN	NaN	NaN	811000	NaN	I_G_43	43	I_G
120	67	40	0	1	0	0	NaN	NaN	556000	NaN	NaN	NaN	462000	NaN	I_G_43	43	I_G
30	67	40	0	0	0	0	NaN	NaN	5060000	NaN	NaN	NaN	1920000	NaN	I_G_43	43	I_G
60	67	40	0	0	0	0	NaN	NaN	3289000	NaN	NaN	NaN	1630000	NaN	I_G_43	43	I_G
0	67	40	0	0	0	0	NaN	NaN	1747000	NaN	NaN	NaN	1170000	NaN	I_G_43	43	I_G
20	67	40	0	0	0	0	NaN	NaN	9040000	NaN	NaN	NaN	2150000	NaN	I_G_43	43	I_G
120	67	40	0	0	0	0	NaN	NaN	5850000	NaN	NaN	NaN	835000	NaN	I_G_43	43	I_G
10	67	40	0	0	0	0	NaN	NaN	8980000	NaN	NaN	NaN	887000	NaN	I_G_43	43	I_G
0	68	40	0	1	0	0	NaN	NaN	NaN	3780000	NaN	NaN	6140000	NaN	I_G_44	44	I_G
20	68	40	0	1	0	0	NaN	NaN	NaN	9790000	NaN	NaN	6980000	NaN	I_G_44	44	I_G
10	68	40	0	1	0	0	NaN	NaN	NaN	9800000	NaN	NaN	7440000	NaN	I_G_44	44	I_G
60	68	40	0	1	0	0	NaN	NaN	NaN	7730000	NaN	NaN	9610000	NaN	I_G_44	44	I_G
30	68	40	0	1	0	0	NaN	NaN	NaN	9760000	NaN	NaN	9310000	NaN	I_G_44	44	I_G
120	68	40	0	1	0	0	NaN	NaN	NaN	5190000	NaN	NaN	9810000	NaN	I_G_44	44	I_G
30	68	40	0	0	0	0	NaN	NaN	NaN	4610000	NaN	NaN	6580000	NaN	I_G_44	44	I_G
60	68	40	0	0	0	0	NaN	NaN	NaN	2792000	NaN	NaN	7230000	NaN	I_G_44	44	I_G
0	68	40	0	0	0	0	NaN	NaN	NaN	2948000	NaN	NaN	8180000	NaN	I_G_44	44	I_G
20	68	40	0	0	0	0	NaN	NaN	NaN	6980000	NaN	NaN	9360000	NaN	I_G_44	44	I_G
120	68	40	0	0	0	0	NaN	NaN	NaN	4550000	NaN	NaN	10900000	NaN	I_G_44	44	I_G
10	68	40	0	0	0	0	NaN	NaN	NaN	9490000	NaN	NaN	10600000	NaN	I_G_44	44	I_G
30	69	40	0	0	0	0	6650000	NaN	NaN	NaN	NaN	NaN	NaN	NaN	I_H_45	45	I_H
60	69	40	0	0	0	0	5200000	NaN	NaN	NaN	NaN	NaN	NaN	NaN	I_H_45	45	I_H
0	69	40	0	0	0	0	1830000	NaN	NaN	NaN	NaN	NaN	NaN	NaN	I_H_45	45	I_H
20	69	40	0	0	0	0	12200000	NaN	NaN	NaN	NaN	NaN	NaN	NaN	I_H_45	45	I_H
120	69	40	0	0	0	0	3240000	NaN	NaN	NaN	NaN	NaN	NaN	NaN	I_H_45	45	I_H
10	69	40	0	0	0	0	5630000	NaN	NaN	NaN	NaN	NaN	NaN	NaN	I_H_45	45	I_H
30	70	40	0	0	0	0	NaN	10900000	NaN	NaN	NaN	NaN	NaN	11100000	I_H_46	46	I_H
60	70	40	0	0	0	0	NaN	13700000	NaN	NaN	NaN	NaN	NaN	9210000	I_H_46	46	I_H
0	70	40	0	0	0	0	NaN	2930000	NaN	NaN	NaN	NaN	NaN	9110000	I_H_46	46	I_H
20	70	40	0	0	0	0	NaN	8180000	NaN	NaN	NaN	NaN	NaN	12300000	I_H_46	46	I_H
120	70	40	0	0	0	0	NaN	5500000	NaN	NaN	NaN	NaN	NaN	10700000	I_H_46	46	I_H
10	70	40	0	0	0	0	NaN	12300000	NaN	NaN	NaN	NaN	NaN	11400000	I_H_46	46	I_H
30	71	40	0	0	0	0	NaN	NaN	3146000	NaN	NaN	NaN	5500000	NaN	I_H_47	47	I_H
60	71	40	0	0	0	0	NaN	NaN	1860000	NaN	NaN	NaN	16900000	NaN	I_H_47	47	I_H
0	71	40	0	0	0	0	NaN	NaN	2073000	NaN	NaN	NaN	17300000	NaN	I_H_47	47	I_H
20	71	40	0	0	0	0	NaN	NaN	4430000	NaN	NaN	NaN	15000000	NaN	I_H_47	47	I_H
120	71	40	0	0	0	0	NaN	NaN	3613000	NaN	NaN	NaN	19400000	NaN	I_H_47	47	I_H
10	71	40	0	0	0	0	NaN	NaN	6540000	NaN	NaN	NaN	14000000	NaN	I_H_47	47	I_H
30	72	40	0	0	0	0	NaN	NaN	NaN	845000	NaN	NaN	8050000	NaN	I_H_48	48	I_H
60	72	40	0	0	0	0	NaN	NaN	NaN	1182000	NaN	NaN	5520000	NaN	I_H_48	48	I_H
0	72	40	0	0	0	0	NaN	NaN	NaN	936000	NaN	NaN	11300000	NaN	I_H_48	48	I_H
20	72	40	0	0	0	0	NaN	NaN	NaN	1551000	NaN	NaN	19300000	NaN	I_H_48	48	I_H
120	72	40	0	0	0	0	NaN	NaN	NaN	1043000	NaN	NaN	20000000	NaN	I_H_48	48	I_H
10	72	40	0	0	0	0	NaN	NaN	NaN	2025000	NaN	NaN	20100000	NaN	I_H_48	48	I_H
120	73	40	0	0	0	0	6180000	NaN	NaN	NaN	NaN	NaN	NaN	NaN	I_I_49	49	I_I
10	73	40	0	0	0	0	13300000	NaN	NaN	NaN	NaN	NaN	NaN	NaN	I_I_49	49	I_I
30	73	40	0	0	0	0	4880000	NaN	NaN	NaN	NaN	NaN	NaN	NaN	I_I_49	49	I_I
20	73	40	0	0	0	0	9830000	NaN	NaN	NaN	NaN	NaN	NaN	NaN	I_I_49	49	I_I
0	73	40	0	0	0	0	2510000	NaN	NaN	NaN	NaN	NaN	NaN	NaN	I_I_49	49	I_I
60	73	40	0	0	0	0	6820000	NaN	NaN	NaN	NaN	NaN	NaN	NaN	I_I_49	49	I_I
120	74	40	0	0	0	0	NaN	882000	NaN	NaN	NaN	NaN	NaN	5820000	I_I_50	50	I_I
10	74	40	0	0	0	0	NaN	1330000	NaN	NaN	NaN	NaN	NaN	6050000	I_I_50	50	I_I
30	74	40	0	0	0	0	NaN	1120000	NaN	NaN	NaN	NaN	NaN	5500000	I_I_50	50	I_I
20	74	40	0	0	0	0	NaN	3140000	NaN	NaN	NaN	NaN	NaN	7140000	I_I_50	50	I_I
0	74	40	0	0	0	0	NaN	469000	NaN	NaN	NaN	NaN	NaN	7640000	I_I_50	50	I_I
60	74	40	0	0	0	0	NaN	1930000	NaN	NaN	NaN	NaN	NaN	6310000	I_I_50	50	I_I
120	75	40	0	0	0	0	NaN	NaN	1766000	NaN	NaN	NaN	2070000	NaN	I_I_51	51	I_I
10	75	40	0	0	0	0	NaN	NaN	2206000	NaN	NaN	NaN	1170000	NaN	I_I_51	51	I_I
30	75	40	0	0	0	0	NaN	NaN	4130000	NaN	NaN	NaN	4390000	NaN	I_I_51	51	I_I
20	75	40	0	0	0	0	NaN	NaN	5060000	NaN	NaN	NaN	1570000	NaN	I_I_51	51	I_I
0	75	40	0	0	0	0	NaN	NaN	2790000	NaN	NaN	NaN	2700000	NaN	I_I_51	51	I_I
60	75	40	0	0	0	0	NaN	NaN	4520000	NaN	NaN	NaN	1230000	NaN	I_I_51	51	I_I
120	76	40	0	0	0	0	NaN	NaN	NaN	11640000	NaN	NaN	5860000	NaN	I_I_52	52	I_I
10	76	40	0	0	0	0	NaN	NaN	NaN	23000000	NaN	NaN	6280000	NaN	I_I_52	52	I_I
30	76	40	0	0	0	0	NaN	NaN	NaN	15170000	NaN	NaN	5650000	NaN	I_I_52	52	I_I
20	76	40	0	0	0	0	NaN	NaN	NaN	19630000	NaN	NaN	5460000	NaN	I_I_52	52	I_I
0	76	40	0	0	0	0	NaN	NaN	NaN	9070000	NaN	NaN	4900000	NaN	I_I_52	52	I_I
60	76	40	0	0	0	0	NaN	NaN	NaN	17450000	NaN	NaN	6180000	NaN	I_I_52	52	I_I
60	77	40	0	0	0	0	5760000	NaN	NaN	NaN	NaN	NaN	NaN	NaN	InNew_A_1	1	InNew_A
0	77	40	0	0	0	0	3880000	NaN	NaN	NaN	NaN	NaN	NaN	NaN	InNew_A_1	1	InNew_A
10	77	40	0	0	0	0	9470000	NaN	NaN	NaN	NaN	NaN	NaN	NaN	InNew_A_1	1	InNew_A
20	77	40	0	0	0	0	10100000	NaN	NaN	NaN	NaN	NaN	NaN	NaN	InNew_A_1	1	InNew_A
60	78	40	0	0	0	0	NaN	6930000	NaN	NaN	NaN	NaN	NaN	NaN	InNew_A_2	2	InNew_A
0	78	40	0	0	0	0	NaN	3590000	NaN	NaN	NaN	NaN	NaN	NaN	InNew_A_2	2	InNew_A
10	78	40	0	0	0	0	NaN	11100000	NaN	NaN	NaN	NaN	NaN	NaN	InNew_A_2	2	InNew_A
20	78	40	0	0	0	0	NaN	10700000	NaN	NaN	NaN	NaN	NaN	NaN	InNew_A_2	2	InNew_A
60	79	40	0	0	0	0	NaN	NaN	16100000	NaN	NaN	NaN	NaN	NaN	InNew_A_3	3	InNew_A
0	79	40	0	0	0	0	NaN	NaN	6920000	NaN	NaN	NaN	NaN	NaN	InNew_A_3	3	InNew_A
10	79	40	0	0	0	0	NaN	NaN	18670000	NaN	NaN	NaN	NaN	NaN	InNew_A_3	3	InNew_A
20	79	40	0	0	0	0	NaN	NaN	15490000	NaN	NaN	NaN	NaN	NaN	InNew_A_3	3	InNew_A
20	80	40	0	0	0	0	2910000	NaN	NaN	NaN	NaN	NaN	NaN	NaN	InNew_B_4	4	InNew_B
10	80	40	0	0	0	0	2780000	NaN	NaN	NaN	NaN	NaN	NaN	NaN	InNew_B_4	4	InNew_B
60	80	40	0	0	0	0	2030000	NaN	NaN	NaN	NaN	NaN	NaN	NaN	InNew_B_4	4	InNew_B
0	80	40	0	0	0	0	1630000	NaN	NaN	NaN	NaN	NaN	NaN	NaN	InNew_B_4	4	InNew_B
20	81	40	0	0	0	0	NaN	16400000	NaN	NaN	NaN	NaN	NaN	NaN	InNew_B_5	5	InNew_B
10	81	40	0	0	0	0	NaN	15000000	NaN	NaN	NaN	NaN	NaN	NaN	InNew_B_5	5	InNew_B
60	81	40	0	0	0	0	NaN	8770000	NaN	NaN	NaN	NaN	NaN	NaN	InNew_B_5	5	InNew_B
0	81	40	0	0	0	0	NaN	5460000	NaN	NaN	NaN	NaN	NaN	NaN	InNew_B_5	5	InNew_B
20	82	40	0	0	0	0	NaN	NaN	12550000	NaN	NaN	NaN	265000	NaN	InNew_B_6	6	InNew_B
10	82	40	0	0	0	0	NaN	NaN	13950000	NaN	NaN	NaN	277000	NaN	InNew_B_6	6	InNew_B
60	82	40	0	0	0	0	NaN	NaN	10630000	NaN	NaN	NaN	264000	NaN	InNew_B_6	6	InNew_B
0	82	40	0	0	0	0	NaN	NaN	3920000	NaN	NaN	NaN	294000	NaN	InNew_B_6	6	InNew_B
10	83	40	0	0	0	0	NaN	17500000	NaN	NaN	NaN	NaN	NaN	1450000	InNew_C_8	8	InNew_C
0	83	40	0	0	0	0	NaN	7540000	NaN	NaN	NaN	NaN	NaN	1440000	InNew_C_8	8	InNew_C
60	83	40	0	0	0	0	NaN	15500000	NaN	NaN	NaN	NaN	NaN	1410000	InNew_C_8	8	InNew_C
0	83	40	0	0	0	0	NaN	10600000	NaN	NaN	NaN	NaN	NaN	1260000	InNew_C_8	8	InNew_C
10	83	40	0	0	0	0	NaN	21300000	NaN	NaN	NaN	NaN	NaN	1030000	InNew_C_8	8	InNew_C
60	83	40	0	0	0	0	NaN	15300000	NaN	NaN	NaN	NaN	NaN	1490000	InNew_C_8	8	InNew_C
10	83	40	0	0	0	0	NaN	20600000	NaN	NaN	NaN	NaN	NaN	1700000	InNew_C_8	8	InNew_C
60	83	40	0	0	0	0	NaN	18000000	NaN	NaN	NaN	NaN	NaN	1120000	InNew_C_8	8	InNew_C
0	83	40	0	0	0	0	NaN	9450000	NaN	NaN	NaN	NaN	NaN	1040000	InNew_C_8	8	InNew_C
10	84	40	0	0	0	0	NaN	NaN	SUM	12400000	NaN	NaN	137000	NaN	InNew_C_9	9	InNew_C
0	84	40	0	0	0	0	NaN	NaN	SUM	3040000	NaN	NaN	81124	NaN	InNew_C_9	9	InNew_C
60	84	40	0	0	0	0	NaN	NaN	SUM	6630000	NaN	NaN	647000	NaN	InNew_C_9	9	InNew_C
0	84	40	0	0	0	0	NaN	NaN	SUM	5220000	NaN	NaN	1130000	NaN	InNew_C_9	9	InNew_C
10	84	40	0	0	0	0	NaN	NaN	SUM	16600000	NaN	NaN	626000	NaN	InNew_C_9	9	InNew_C
60	84	40	0	0	0	0	NaN	NaN	SUM	8030000	NaN	NaN	824000	NaN	InNew_C_9	9	InNew_C
10	84	40	0	0	0	0	NaN	NaN	SUM	18200000	NaN	NaN	1310000	NaN	InNew_C_9	9	InNew_C
60	84	40	0	0	0	0	NaN	NaN	SUM	6700000	NaN	NaN	335000	NaN	InNew_C_9	9	InNew_C
0	84	40	0	0	0	0	NaN	NaN	SUM	4120000	NaN	NaN	283000	NaN	InNew_C_9	9	InNew_C
60	85	40	0	0	0	0	NaN	NaN	19940000	7330000	NaN	NaN	653000	NaN	InNew_C_12	12	InNew_C
60	85	40	0	0	0	0	NaN	NaN	19990000	6860000	NaN	NaN	738000	NaN	InNew_C_12	12	InNew_C
0	85	40	0	0	0	0	NaN	NaN	9940000	4410000	NaN	NaN	640000	NaN	InNew_C_12	12	InNew_C
10	85	40	0	0	0	0	NaN	NaN	24320000	9590000	NaN	NaN	434000	NaN	InNew_C_12	12	InNew_C
10	85	40	0	0	0	0	NaN	NaN	19900000	9510000	NaN	NaN	1130000	NaN	InNew_C_12	12	InNew_C
0	85	40	0	0	0	0	NaN	NaN	10200000	3920000	NaN	NaN	1220000	NaN	InNew_C_12	12	InNew_C
10	85	40	0	0	0	0	NaN	NaN	23400000	10600000	NaN	NaN	691000	NaN	InNew_C_12	12	InNew_C
60	85	40	0	0	0	0	NaN	NaN	19670000	5630000	NaN	NaN	224000	NaN	InNew_C_12	12	InNew_C
0	85	40	0	0	0	0	NaN	NaN	9360000	3300000	NaN	NaN	595000	NaN	InNew_C_12	12	InNew_C
60	86	40	0	0	0	0	1310000	NaN	NaN	NaN	NaN	NaN	NaN	NaN	InNew_D_13	13	InNew_D
0	86	40	0	0	0	0	1110000	NaN	NaN	NaN	NaN	NaN	NaN	NaN	InNew_D_13	13	InNew_D
10	86	40	0	0	0	0	2570000	NaN	NaN	NaN	NaN	NaN	NaN	NaN	InNew_D_13	13	InNew_D
0	86	40	0	0	0	0	680000	NaN	NaN	NaN	NaN	NaN	NaN	NaN	InNew_D_13	13	InNew_D
60	86	40	0	0	0	0	350000	NaN	NaN	NaN	NaN	NaN	NaN	NaN	InNew_D_13	13	InNew_D
0	86	40	0	0	0	0	1060000	NaN	NaN	NaN	NaN	NaN	NaN	NaN	InNew_D_13	13	InNew_D
10	86	40	0	0	0	0	3130000	NaN	NaN	NaN	NaN	NaN	NaN	NaN	InNew_D_13	13	InNew_D
60	86	40	0	0	0	0	1260000	NaN	NaN	NaN	NaN	NaN	NaN	NaN	InNew_D_13	13	InNew_D
10	86	40	0	0	0	0	2640000	NaN	NaN	NaN	NaN	NaN	NaN	NaN	InNew_D_13	13	InNew_D
60	87	40	0	0	0	0	NaN	18400000	NaN	NaN	NaN	NaN	NaN	NaN	InNew_D_14	14	InNew_D
0	87	40	0	0	0	0	NaN	9400000	NaN	NaN	NaN	NaN	NaN	NaN	InNew_D_14	14	InNew_D
10	87	40	0	0	0	0	NaN	22800000	NaN	NaN	NaN	NaN	NaN	NaN	InNew_D_14	14	InNew_D
0	87	40	0	0	0	0	NaN	5870000	NaN	NaN	NaN	NaN	NaN	NaN	InNew_D_14	14	InNew_D
60	87	40	0	0	0	0	NaN	14700000	NaN	NaN	NaN	NaN	NaN	NaN	InNew_D_14	14	InNew_D
0	87	40	0	0	0	0	NaN	4280000	NaN	NaN	NaN	NaN	NaN	NaN	InNew_D_14	14	InNew_D
10	87	40	0	0	0	0	NaN	24000000	NaN	NaN	NaN	NaN	NaN	NaN	InNew_D_14	14	InNew_D
60	87	40	0	0	0	0	NaN	18400000	NaN	NaN	NaN	NaN	NaN	NaN	InNew_D_14	14	InNew_D
10	87	40	0	0	0	0	NaN	29700000	NaN	NaN	NaN	NaN	NaN	NaN	InNew_D_14	14	InNew_D
0	89	40	0	0	0	0	NaN	6170000	NaN	NaN	NaN	NaN	NaN	NaN	InNew_D_17	17	InNew_D
10	89	40	0	0	0	0	NaN	29700000	NaN	NaN	NaN	NaN	NaN	NaN	InNew_D_17	17	InNew_D
60	89	40	0	0	0	0	NaN	12100000	NaN	NaN	NaN	NaN	NaN	NaN	InNew_D_17	17	InNew_D
0	89	40	0	0	0	0	NaN	6200000	NaN	NaN	NaN	NaN	NaN	NaN	InNew_D_17	17	InNew_D
60	89	40	0	0	0	0	NaN	14900000	NaN	NaN	NaN	NaN	NaN	NaN	InNew_D_17	17	InNew_D
10	89	40	0	0	0	0	NaN	22600000	NaN	NaN	NaN	NaN	NaN	NaN	InNew_D_17	17	InNew_D
10	89	40	0	0	0	0	NaN	25200000	NaN	NaN	NaN	NaN	NaN	NaN	InNew_D_17	17	InNew_D
0	89	40	0	0	0	0	NaN	9740000	NaN	NaN	NaN	NaN	NaN	NaN	InNew_D_17	17	InNew_D
60	89	40	0	0	0	0	NaN	16900000	NaN	NaN	NaN	NaN	NaN	NaN	InNew_D_17	17	InNew_D
0	91	40	0	0	0	0	1850000	NaN	NaN	NaN	NaN	NaN	NaN	NaN	InNew_E_19	19	InNew_E
0	91	40	0	0	0	0	1380000	NaN	NaN	NaN	NaN	NaN	NaN	NaN	InNew_E_19	19	InNew_E
10	91	40	0	0	0	0	2470000	NaN	NaN	NaN	NaN	NaN	NaN	NaN	InNew_E_19	19	InNew_E
60	91	40	0	0	0	0	444000	NaN	NaN	NaN	NaN	NaN	NaN	NaN	InNew_E_19	19	InNew_E
60	91	40	0	0	0	0	2000000	NaN	NaN	NaN	NaN	NaN	NaN	NaN	InNew_E_19	19	InNew_E
10	91	40	0	0	0	0	2690000	NaN	NaN	NaN	NaN	NaN	NaN	NaN	InNew_E_19	19	InNew_E
0	91	40	0	0	0	0	605000	NaN	NaN	NaN	NaN	NaN	NaN	NaN	InNew_E_19	19	InNew_E
60	91	40	0	0	0	0	2560000	NaN	NaN	NaN	NaN	NaN	NaN	NaN	InNew_E_19	19	InNew_E
10	91	40	0	0	0	0	2320000	NaN	NaN	NaN	NaN	NaN	NaN	NaN	InNew_E_19	19	InNew_E
0	92	40	0	0	0	0	NaN	5640000	NaN	NaN	NaN	NaN	NaN	NaN	InNew_E_20	20	InNew_E
0	92	40	0	0	0	0	NaN	3980000	NaN	NaN	NaN	NaN	NaN	NaN	InNew_E_20	20	InNew_E
10	92	40	0	0	0	0	NaN	14800000	NaN	NaN	NaN	NaN	NaN	NaN	InNew_E_20	20	InNew_E
60	92	40	0	0	0	0	NaN	10600000	NaN	NaN	NaN	NaN	NaN	NaN	InNew_E_20	20	InNew_E
60	92	40	0	0	0	0	NaN	16200000	NaN	NaN	NaN	NaN	NaN	NaN	InNew_E_20	20	InNew_E
10	92	40	0	0	0	0	NaN	22800000	NaN	NaN	NaN	NaN	NaN	NaN	InNew_E_20	20	InNew_E
0	92	40	0	0	0	0	NaN	5170000	NaN	NaN	NaN	NaN	NaN	NaN	InNew_E_20	20	InNew_E
60	92	40	0	0	0	0	NaN	16400000	NaN	NaN	NaN	NaN	NaN	NaN	InNew_E_20	20	InNew_E
10	92	40	0	0	0	0	NaN	21400000	NaN	NaN	NaN	NaN	NaN	NaN	InNew_E_20	20	InNew_E
0	93	40	0	0	0	0	NaN	NaN	2160000	NaN	NaN	NaN	NaN	NaN	InNew_E_21	21	InNew_E
0	93	40	0	0	0	0	NaN	NaN	2440000	NaN	NaN	NaN	NaN	NaN	InNew_E_21	21	InNew_E
10	93	40	0	0	0	0	NaN	NaN	9240000	NaN	NaN	NaN	NaN	NaN	InNew_E_21	21	InNew_E
60	93	40	0	0	0	0	NaN	NaN	7360000	NaN	NaN	NaN	NaN	NaN	InNew_E_21	21	InNew_E
60	93	40	0	0	0	0	NaN	NaN	8300000	NaN	NaN	NaN	NaN	NaN	InNew_E_21	21	InNew_E
10	93	40	0	0	0	0	NaN	NaN	7470000	NaN	NaN	NaN	NaN	NaN	InNew_E_21	21	InNew_E
0	93	40	0	0	0	0	NaN	NaN	1524000	NaN	NaN	NaN	NaN	NaN	InNew_E_21	21	InNew_E
60	93	40	0	0	0	0	NaN	NaN	4030000	NaN	NaN	NaN	NaN	NaN	InNew_E_21	21	InNew_E
10	93	40	0	0	0	0	NaN	NaN	6180000	NaN	NaN	NaN	NaN	NaN	InNew_E_21	21	InNew_E
10	94	40	0	0	0	0	5980000	NaN	NaN	NaN	NaN	NaN	NaN	NaN	InNew_E_22	22	InNew_E
60	94	40	0	0	0	0	2710000	NaN	NaN	NaN	NaN	NaN	NaN	NaN	InNew_E_22	22	InNew_E
60	94	40	0	0	0	0	5660000	NaN	NaN	NaN	NaN	NaN	NaN	NaN	InNew_E_22	22	InNew_E
10	94	40	0	0	0	0	7890000	NaN	NaN	NaN	NaN	NaN	NaN	NaN	InNew_E_22	22	InNew_E
0	94	40	0	0	0	0	1910000	NaN	NaN	NaN	NaN	NaN	NaN	NaN	InNew_E_22	22	InNew_E
10	94	40	0	0	0	0	6760000	NaN	NaN	NaN	NaN	NaN	NaN	NaN	InNew_E_22	22	InNew_E
60	94	40	0	0	0	0	5380000	NaN	NaN	NaN	NaN	NaN	NaN	NaN	InNew_E_22	22	InNew_E
0	94	40	0	0	0	0	1330000	NaN	NaN	NaN	NaN	NaN	NaN	NaN	InNew_E_22	22	InNew_E
0	94	40	0	0	0	0	1250000	NaN	NaN	NaN	NaN	NaN	NaN	NaN	InNew_E_22	22	InNew_E
10	95	40	0	0	0	0	NaN	26000000	NaN	NaN	NaN	NaN	NaN	NaN	InNew_E_23	23	InNew_E
60	95	40	0	0	0	0	NaN	16800000	NaN	NaN	NaN	NaN	NaN	NaN	InNew_E_23	23	InNew_E
60	95	40	0	0	0	0	NaN	21600000	NaN	NaN	NaN	NaN	NaN	NaN	InNew_E_23	23	InNew_E
10	95	40	0	0	0	0	NaN	26000000	NaN	NaN	NaN	NaN	NaN	NaN	InNew_E_23	23	InNew_E
0	95	40	0	0	0	0	NaN	4940000	NaN	NaN	NaN	NaN	NaN	NaN	InNew_E_23	23	InNew_E
10	95	40	0	0	0	0	NaN	16700000	NaN	NaN	NaN	NaN	NaN	NaN	InNew_E_23	23	InNew_E
60	95	40	0	0	0	0	NaN	16100000	NaN	NaN	NaN	NaN	NaN	NaN	InNew_E_23	23	InNew_E
0	95	40	0	0	0	0	NaN	4210000	NaN	NaN	NaN	NaN	NaN	NaN	InNew_E_23	23	InNew_E
0	95	40	0	0	0	0	NaN	3990000	NaN	NaN	NaN	NaN	NaN	NaN	InNew_E_23	23	InNew_E
10	96	40	0	0	0	0	NaN	NaN	13220000	NaN	NaN	NaN	NaN	NaN	InNew_E_24	24	InNew_E
60	96	40	0	0	0	0	NaN	NaN	11880000	NaN	NaN	NaN	NaN	NaN	InNew_E_24	24	InNew_E
60	96	40	0	0	0	0	NaN	NaN	11530000	NaN	NaN	NaN	NaN	NaN	InNew_E_24	24	InNew_E
10	96	40	0	0	0	0	NaN	NaN	14410000	NaN	NaN	NaN	NaN	NaN	InNew_E_24	24	InNew_E
0	96	40	0	0	0	0	NaN	NaN	4360000	NaN	NaN	NaN	NaN	NaN	InNew_E_24	24	InNew_E
10	96	40	0	0	0	0	NaN	NaN	16750000	NaN	NaN	NaN	NaN	NaN	InNew_E_24	24	InNew_E
60	96	40	0	0	0	0	NaN	NaN	15620000	NaN	NaN	NaN	NaN	NaN	InNew_E_24	24	InNew_E
0	96	40	0	0	0	0	NaN	NaN	3990000	NaN	NaN	NaN	NaN	NaN	InNew_E_24	24	InNew_E
0	96	40	0	0	0	0	NaN	NaN	3140000	NaN	NaN	NaN	NaN	NaN	InNew_E_24	24	InNew_E
10	97	40	0	1	1	0	NaN	NaN	297000	19900000	NaN	NaN	2440000	NaN	PM_Ihn_A_1	1	PM_Ihn_A
20	97	40	0	1	1	0	NaN	NaN	827000	20290000	NaN	NaN	2120000	NaN	PM_Ihn_A_1	1	PM_Ihn_A
0	97	40	0	1	1	0	NaN	NaN	58215	1951000	NaN	NaN	509000	NaN	PM_Ihn_A_1	1	PM_Ihn_A
60	97	40	0	1	1	0	NaN	NaN	122433	14330000	NaN	NaN	863000	NaN	PM_Ihn_A_1	1	PM_Ihn_A
20	97	40	0	0	1	0	NaN	NaN	8750000	21740000	NaN	NaN	1590000	NaN	PM_Ihn_A_1	1	PM_Ihn_A
60	97	40	0	0	1	0	NaN	NaN	5110000	9740000	NaN	NaN	1140000	NaN	PM_Ihn_A_1	1	PM_Ihn_A
10	97	40	0	0	1	0	NaN	NaN	6360000	24800000	NaN	NaN	1250000	NaN	PM_Ihn_A_1	1	PM_Ihn_A
0	97	40	0	0	1	0	NaN	NaN	285000	2939000	NaN	NaN	733000	NaN	PM_Ihn_A_1	1	PM_Ihn_A
60	97	40	0	1	0	0	NaN	NaN	682000	20230000	NaN	NaN	2020000	NaN	PM_Ihn_A_1	1	PM_Ihn_A
10	97	40	0	1	0	0	NaN	NaN	233920	20320000	NaN	NaN	2570000	NaN	PM_Ihn_A_1	1	PM_Ihn_A
20	97	40	0	1	0	0	NaN	NaN	914000	22450000	NaN	NaN	2600000	NaN	PM_Ihn_A_1	1	PM_Ihn_A
0	97	40	0	1	0	0	NaN	NaN	33289	3471000	NaN	NaN	424000	NaN	PM_Ihn_A_1	1	PM_Ihn_A
0	97	40	0	0	0	0	NaN	NaN	486000	2572000	NaN	NaN	2390000	NaN	PM_Ihn_A_1	1	PM_Ihn_A
60	97	40	0	0	0	0	NaN	NaN	3670000	8260000	NaN	NaN	728000	NaN	PM_Ihn_A_1	1	PM_Ihn_A
10	97	40	0	0	0	0	NaN	NaN	5710000	14250000	NaN	NaN	991000	NaN	PM_Ihn_A_1	1	PM_Ihn_A
20	97	40	0	0	0	0	NaN	NaN	3300000	10680000	NaN	NaN	689000	NaN	PM_Ihn_A_1	1	PM_Ihn_A
0	98	40	0	0	0	0	NaN	398000	NaN	NaN	NaN	NaN	NaN	15700000	PM_Ihn_A_2	2	PM_Ihn_A
60	98	40	0	0	0	0	NaN	3150000	NaN	NaN	NaN	NaN	NaN	14600000	PM_Ihn_A_2	2	PM_Ihn_A
10	98	40	0	0	0	0	NaN	3970000	NaN	NaN	NaN	NaN	NaN	12900000	PM_Ihn_A_2	2	PM_Ihn_A
20	98	40	0	0	0	0	NaN	2480000	NaN	NaN	NaN	NaN	NaN	11100000	PM_Ihn_A_2	2	PM_Ihn_A
60	99	40	0	1	1	0	NaN	NaN	60425	15310000	NaN	NaN	NaN	NaN	PM_Ihn_B_3	3	PM_Ihn_B
20	99	40	0	1	1	0	NaN	NaN	59247	11760000	NaN	NaN	NaN	NaN	PM_Ihn_B_3	3	PM_Ihn_B
0	99	40	0	1	1	0	NaN	NaN	17049	1873000	NaN	NaN	NaN	NaN	PM_Ihn_B_3	3	PM_Ihn_B
5	99	40	0	1	1	0	NaN	NaN	21885	7030000	NaN	NaN	NaN	NaN	PM_Ihn_B_3	3	PM_Ihn_B
2	99	40	0	1	1	0	NaN	NaN	26203	2672000	NaN	NaN	NaN	NaN	PM_Ihn_B_3	3	PM_Ihn_B
10	99	40	0	1	1	0	NaN	NaN	43616	14610000	NaN	NaN	NaN	NaN	PM_Ihn_B_3	3	PM_Ihn_B
10	99	40	0	0	1	0	NaN	NaN	1464000	28900000	NaN	NaN	NaN	NaN	PM_Ihn_B_3	3	PM_Ihn_B
0	99	40	0	0	1	0	NaN	NaN	54264	2670000	NaN	NaN	NaN	NaN	PM_Ihn_B_3	3	PM_Ihn_B
2	99	40	0	0	1	0	NaN	NaN	138003	4310000	NaN	NaN	NaN	NaN	PM_Ihn_B_3	3	PM_Ihn_B
60	99	40	0	0	1	0	NaN	NaN	983000	7250000	NaN	NaN	NaN	NaN	PM_Ihn_B_3	3	PM_Ihn_B
20	99	40	0	0	1	0	NaN	NaN	1543000	14970000	NaN	NaN	NaN	NaN	PM_Ihn_B_3	3	PM_Ihn_B
5	99	40	0	0	1	0	NaN	NaN	1897000	18350000	NaN	NaN	NaN	NaN	PM_Ihn_B_3	3	PM_Ihn_B
60	99	40	0	0	0	0	NaN	NaN	709000	5540000	NaN	NaN	NaN	NaN	PM_Ihn_B_3	3	PM_Ihn_B
2	99	40	0	0	0	0	NaN	NaN	758000	9090000	NaN	NaN	NaN	NaN	PM_Ihn_B_3	3	PM_Ihn_B
10	99	40	0	0	0	0	NaN	NaN	1425000	8510000	NaN	NaN	NaN	NaN	PM_Ihn_B_3	3	PM_Ihn_B
0	99	40	0	0	0	0	NaN	NaN	129038	3090000	NaN	NaN	NaN	NaN	PM_Ihn_B_3	3	PM_Ihn_B
20	99	40	0	0	0	0	NaN	NaN	1162000	6290000	NaN	NaN	NaN	NaN	PM_Ihn_B_3	3	PM_Ihn_B
5	99	40	0	0	0	0	NaN	NaN	1497000	12200000	NaN	NaN	NaN	NaN	PM_Ihn_B_3	3	PM_Ihn_B
60	100	40	0	1	1	0	NaN	7940000	NaN	NaN	NaN	NaN	NaN	2700000	PM_Ihn_B_4	4	PM_Ihn_B
20	100	40	0	1	1	0	NaN	13200000	NaN	NaN	NaN	NaN	NaN	2430000	PM_Ihn_B_4	4	PM_Ihn_B
0	100	40	0	1	1	0	NaN	1830000	NaN	NaN	NaN	NaN	NaN	1100000	PM_Ihn_B_4	4	PM_Ihn_B
5	100	40	0	1	1	0	NaN	6250000	NaN	NaN	NaN	NaN	NaN	1850000	PM_Ihn_B_4	4	PM_Ihn_B
2	100	40	0	1	1	0	NaN	11100000	NaN	NaN	NaN	NaN	NaN	3790000	PM_Ihn_B_4	4	PM_Ihn_B
10	100	40	0	1	1	0	NaN	14500000	NaN	NaN	NaN	NaN	NaN	3570000	PM_Ihn_B_4	4	PM_Ihn_B
10	100	40	0	0	1	0	NaN	20200000	NaN	NaN	NaN	NaN	NaN	2750000	PM_Ihn_B_4	4	PM_Ihn_B
0	100	40	0	0	1	0	NaN	5150000	NaN	NaN	NaN	NaN	NaN	2650000	PM_Ihn_B_4	4	PM_Ihn_B
2	100	40	0	0	1	0	NaN	4960000	NaN	NaN	NaN	NaN	NaN	1610000	PM_Ihn_B_4	4	PM_Ihn_B
60	100	40	0	0	1	0	NaN	8800000	NaN	NaN	NaN	NaN	NaN	2550000	PM_Ihn_B_4	4	PM_Ihn_B
20	100	40	0	0	1	0	NaN	15800000	NaN	NaN	NaN	NaN	NaN	3460000	PM_Ihn_B_4	4	PM_Ihn_B
5	100	40	0	0	1	0	NaN	19700000	NaN	NaN	NaN	NaN	NaN	4010000	PM_Ihn_B_4	4	PM_Ihn_B
60	100	40	0	0	0	0	NaN	16300000	NaN	NaN	NaN	NaN	NaN	2880000	PM_Ihn_B_4	4	PM_Ihn_B
2	100	40	0	0	0	0	NaN	24400000	NaN	NaN	NaN	NaN	NaN	2770000	PM_Ihn_B_4	4	PM_Ihn_B
10	100	40	0	0	0	0	NaN	25900000	NaN	NaN	NaN	NaN	NaN	2860000	PM_Ihn_B_4	4	PM_Ihn_B
0	100	40	0	0	0	0	NaN	3780000	NaN	NaN	NaN	NaN	NaN	1280000	PM_Ihn_B_4	4	PM_Ihn_B
20	100	40	0	0	0	0	NaN	23100000	NaN	NaN	NaN	NaN	NaN	3070000	PM_Ihn_B_4	4	PM_Ihn_B
5	100	40	0	0	0	0	NaN	23500000	NaN	NaN	NaN	NaN	NaN	2900000	PM_Ihn_B_4	4	PM_Ihn_B
60	101	40	0	1	1	0	NaN	188000	NaN	NaN	NaN	NaN	NaN	NaN	PM_Ihn_C_6	6	PM_Ihn_C
2	101	40	0	1	1	0	NaN	277000	NaN	NaN	NaN	NaN	NaN	NaN	PM_Ihn_C_6	6	PM_Ihn_C
20	101	40	0	1	1	0	NaN	359000	NaN	NaN	NaN	NaN	NaN	NaN	PM_Ihn_C_6	6	PM_Ihn_C
5	101	40	0	1	1	0	NaN	699000	NaN	NaN	NaN	NaN	NaN	NaN	PM_Ihn_C_6	6	PM_Ihn_C
0	101	40	0	1	1	0	NaN	44310	NaN	NaN	NaN	NaN	NaN	NaN	PM_Ihn_C_6	6	PM_Ihn_C
10	101	40	0	1	1	0	NaN	598000	NaN	NaN	NaN	NaN	NaN	NaN	PM_Ihn_C_6	6	PM_Ihn_C
10	101	40	0	0	1	0	NaN	1280000	NaN	NaN	NaN	NaN	NaN	NaN	PM_Ihn_C_6	6	PM_Ihn_C
0	101	40	0	0	1	0	NaN	59062	NaN	NaN	NaN	NaN	NaN	NaN	PM_Ihn_C_6	6	PM_Ihn_C
60	101	40	0	0	1	0	NaN	238000	NaN	NaN	NaN	NaN	NaN	NaN	PM_Ihn_C_6	6	PM_Ihn_C
5	101	40	0	0	1	0	NaN	768000	NaN	NaN	NaN	NaN	NaN	NaN	PM_Ihn_C_6	6	PM_Ihn_C
20	101	40	0	0	1	0	NaN	773000	NaN	NaN	NaN	NaN	NaN	NaN	PM_Ihn_C_6	6	PM_Ihn_C
2	101	40	0	0	1	0	NaN	376000	NaN	NaN	NaN	NaN	NaN	NaN	PM_Ihn_C_6	6	PM_Ihn_C
20	101	40	0	0	0	0	NaN	833000	NaN	NaN	NaN	NaN	NaN	NaN	PM_Ihn_C_6	6	PM_Ihn_C
0	101	40	0	0	0	0	NaN	284000	NaN	NaN	NaN	NaN	NaN	NaN	PM_Ihn_C_6	6	PM_Ihn_C
10	101	40	0	0	0	0	NaN	1340000	NaN	NaN	NaN	NaN	NaN	NaN	PM_Ihn_C_6	6	PM_Ihn_C
5	101	40	0	0	0	0	NaN	1440000	NaN	NaN	NaN	NaN	NaN	NaN	PM_Ihn_C_6	6	PM_Ihn_C
60	101	40	0	0	0	0	NaN	1290000	NaN	NaN	NaN	NaN	NaN	NaN	PM_Ihn_C_6	6	PM_Ihn_C
2	101	40	0	0	0	0	NaN	661000	NaN	NaN	NaN	NaN	NaN	NaN	PM_Ihn_C_6	6	PM_Ihn_C
60	102	40	0	1	1	0	NaN	NaN	1851000	NaN	NaN	NaN	NaN	NaN	PM_Ihn_C_7	7	PM_Ihn_C
2	102	40	0	1	1	0	NaN	NaN	559000	NaN	NaN	NaN	NaN	NaN	PM_Ihn_C_7	7	PM_Ihn_C
20	102	40	0	1	1	0	NaN	NaN	8140000	NaN	NaN	NaN	NaN	NaN	PM_Ihn_C_7	7	PM_Ihn_C
5	102	40	0	1	1	0	NaN	NaN	705000	NaN	NaN	NaN	NaN	NaN	PM_Ihn_C_7	7	PM_Ihn_C
0	102	40	0	1	1	0	NaN	NaN	417148	NaN	NaN	NaN	NaN	NaN	PM_Ihn_C_7	7	PM_Ihn_C
10	102	40	0	1	1	0	NaN	NaN	3220000	NaN	NaN	NaN	NaN	NaN	PM_Ihn_C_7	7	PM_Ihn_C
10	102	40	0	0	1	0	NaN	NaN	19030000	NaN	NaN	NaN	NaN	NaN	PM_Ihn_C_7	7	PM_Ihn_C
0	102	40	0	0	1	0	NaN	NaN	1384000	NaN	NaN	NaN	NaN	NaN	PM_Ihn_C_7	7	PM_Ihn_C
60	102	40	0	0	1	0	NaN	NaN	12040000	NaN	NaN	NaN	NaN	NaN	PM_Ihn_C_7	7	PM_Ihn_C
5	102	40	0	0	1	0	NaN	NaN	18580000	NaN	NaN	NaN	NaN	NaN	PM_Ihn_C_7	7	PM_Ihn_C
20	102	40	0	0	1	0	NaN	NaN	17090000	NaN	NaN	NaN	NaN	NaN	PM_Ihn_C_7	7	PM_Ihn_C
2	102	40	0	0	1	0	NaN	NaN	4870000	NaN	NaN	NaN	NaN	NaN	PM_Ihn_C_7	7	PM_Ihn_C
20	102	40	0	0	0	0	NaN	NaN	11800000	NaN	NaN	NaN	NaN	NaN	PM_Ihn_C_7	7	PM_Ihn_C
0	102	40	0	0	0	0	NaN	NaN	2370000	NaN	NaN	NaN	NaN	NaN	PM_Ihn_C_7	7	PM_Ihn_C
10	102	40	0	0	0	0	NaN	NaN	16520000	NaN	NaN	NaN	NaN	NaN	PM_Ihn_C_7	7	PM_Ihn_C
5	102	40	0	0	0	0	NaN	NaN	18330000	NaN	NaN	NaN	NaN	NaN	PM_Ihn_C_7	7	PM_Ihn_C
60	102	40	0	0	0	0	NaN	NaN	14730000	NaN	NaN	NaN	NaN	NaN	PM_Ihn_C_7	7	PM_Ihn_C
2	102	40	0	0	0	0	NaN	NaN	12430000	NaN	NaN	NaN	NaN	NaN	PM_Ihn_C_7	7	PM_Ihn_C
60	103	40	0	1	1	0	NaN	NaN	NaN	23690000	NaN	NaN	NaN	NaN	PM_Ihn_C_8	8	PM_Ihn_C
2	103	40	0	1	1	0	NaN	NaN	NaN	7790000	NaN	NaN	NaN	NaN	PM_Ihn_C_8	8	PM_Ihn_C
20	103	40	0	1	1	0	NaN	NaN	NaN	28090000	NaN	NaN	NaN	NaN	PM_Ihn_C_8	8	PM_Ihn_C
5	103	40	0	1	1	0	NaN	NaN	NaN	18490000	NaN	NaN	NaN	NaN	PM_Ihn_C_8	8	PM_Ihn_C
0	103	40	0	1	1	0	NaN	NaN	NaN	4917000	NaN	NaN	NaN	NaN	PM_Ihn_C_8	8	PM_Ihn_C
10	103	40	0	1	1	0	NaN	NaN	NaN	27960000	NaN	NaN	NaN	NaN	PM_Ihn_C_8	8	PM_Ihn_C
10	103	40	0	0	1	0	NaN	NaN	NaN	34200000	NaN	NaN	NaN	NaN	PM_Ihn_C_8	8	PM_Ihn_C
0	103	40	0	0	1	0	NaN	NaN	NaN	3440000	NaN	NaN	NaN	NaN	PM_Ihn_C_8	8	PM_Ihn_C
60	103	40	0	0	1	0	NaN	NaN	NaN	10530000	NaN	NaN	NaN	NaN	PM_Ihn_C_8	8	PM_Ihn_C
5	103	40	0	0	1	0	NaN	NaN	NaN	32400000	NaN	NaN	NaN	NaN	PM_Ihn_C_8	8	PM_Ihn_C
20	103	40	0	0	1	0	NaN	NaN	NaN	23050000	NaN	NaN	NaN	NaN	PM_Ihn_C_8	8	PM_Ihn_C
2	103	40	0	0	1	0	NaN	NaN	NaN	15090000	NaN	NaN	NaN	NaN	PM_Ihn_C_8	8	PM_Ihn_C
20	103	40	0	0	0	0	NaN	NaN	NaN	16420000	NaN	NaN	NaN	NaN	PM_Ihn_C_8	8	PM_Ihn_C
0	103	40	0	0	0	0	NaN	NaN	NaN	10570000	NaN	NaN	NaN	NaN	PM_Ihn_C_8	8	PM_Ihn_C
10	103	40	0	0	0	0	NaN	NaN	NaN	21510000	NaN	NaN	NaN	NaN	PM_Ihn_C_8	8	PM_Ihn_C
5	103	40	0	0	0	0	NaN	NaN	NaN	24910000	NaN	NaN	NaN	NaN	PM_Ihn_C_8	8	PM_Ihn_C
60	103	40	0	0	0	0	NaN	NaN	NaN	11650000	NaN	NaN	NaN	NaN	PM_Ihn_C_8	8	PM_Ihn_C
2	103	40	0	0	0	0	NaN	NaN	NaN	13060000	NaN	NaN	NaN	NaN	PM_Ihn_C_8	8	PM_Ihn_C
60	104	40	0	0	1	0	NaN	3680000	NaN	NaN	NaN	NaN	NaN	NaN	PM_Ihn_D_9	9	PM_Ihn_D
10	104	40	0	0	1	0	NaN	8730000	NaN	NaN	NaN	NaN	NaN	NaN	PM_Ihn_D_9	9	PM_Ihn_D
20	104	40	0	0	1	0	NaN	8810000	NaN	NaN	NaN	NaN	NaN	NaN	PM_Ihn_D_9	9	PM_Ihn_D
120	104	40	0	0	1	0	NaN	4560000	NaN	NaN	NaN	NaN	NaN	NaN	PM_Ihn_D_9	9	PM_Ihn_D
30	104	40	0	0	1	0	NaN	6050000	NaN	NaN	NaN	NaN	NaN	NaN	PM_Ihn_D_9	9	PM_Ihn_D
5	104	40	0	0	1	0	NaN	11400000	NaN	NaN	NaN	NaN	NaN	NaN	PM_Ihn_D_9	9	PM_Ihn_D
40	104	40	0	0	1	0	NaN	5180000	NaN	NaN	NaN	NaN	NaN	NaN	PM_Ihn_D_9	9	PM_Ihn_D
-30	104	40	0	0	1	0	NaN	3970000	NaN	NaN	NaN	NaN	NaN	NaN	PM_Ihn_D_9	9	PM_Ihn_D
-10	104	40	0	0	1	0	NaN	3580000	NaN	NaN	NaN	NaN	NaN	NaN	PM_Ihn_D_9	9	PM_Ihn_D
-20	104	40	0	0	1	0	NaN	2280000	NaN	NaN	NaN	NaN	NaN	NaN	PM_Ihn_D_9	9	PM_Ihn_D
0	104	40	0	0	1	0	NaN	1970000	NaN	NaN	NaN	NaN	NaN	NaN	PM_Ihn_D_9	9	PM_Ihn_D
30	104	40	0	0	0	0	NaN	10100000	NaN	NaN	NaN	NaN	NaN	NaN	PM_Ihn_D_9	9	PM_Ihn_D
60	104	40	0	0	0	0	NaN	7690000	NaN	NaN	NaN	NaN	NaN	NaN	PM_Ihn_D_9	9	PM_Ihn_D
10	104	40	0	0	0	0	NaN	11700000	NaN	NaN	NaN	NaN	NaN	NaN	PM_Ihn_D_9	9	PM_Ihn_D
0	104	40	0	0	0	0	NaN	2440000	NaN	NaN	NaN	NaN	NaN	NaN	PM_Ihn_D_9	9	PM_Ihn_D
120	104	40	0	0	0	0	NaN	5070000	NaN	NaN	NaN	NaN	NaN	NaN	PM_Ihn_D_9	9	PM_Ihn_D
20	104	40	0	0	0	0	NaN	9170000	NaN	NaN	NaN	NaN	NaN	NaN	PM_Ihn_D_9	9	PM_Ihn_D
40	104	40	0	0	0	0	NaN	713000	NaN	NaN	NaN	NaN	NaN	NaN	PM_Ihn_D_9	9	PM_Ihn_D
20	750	40	0	0	0	0	10257451.55	NaN	NaN	NaN	NaN	NaN	NaN	NaN	PM_Ihn_E_x	x	PM_Ihn_E
5	750	40	0	0	0	0	4509001.85	NaN	NaN	NaN	NaN	NaN	NaN	NaN	PM_Ihn_E_x	x	PM_Ihn_E
0	750	40	0	0	0	0	2366172.16	NaN	NaN	NaN	NaN	NaN	NaN	NaN	PM_Ihn_E_x	x	PM_Ihn_E
120	750	40	0	0	0	0	3320783.28	NaN	NaN	NaN	NaN	NaN	NaN	NaN	PM_Ihn_E_x	x	PM_Ihn_E
40	750	40	0	0	0	0	3196800.49	NaN	NaN	NaN	NaN	NaN	NaN	NaN	PM_Ihn_E_x	x	PM_Ihn_E
30	751	40	0	0	0	0	6198645.03	NaN	NaN	NaN	NaN	NaN	NaN	NaN	PM_Ihn_E_x	x	PM_Ihn_E
2	751	40	0	0	0	0	6210469.29	NaN	NaN	NaN	NaN	NaN	NaN	NaN	PM_Ihn_E_x	x	PM_Ihn_E
60	751	40	0	0	0	0	8507661.55	NaN	NaN	NaN	NaN	NaN	NaN	NaN	PM_Ihn_E_x	x	PM_Ihn_E
10	751	40	0	0	0	0	6951185.27	NaN	NaN	NaN	NaN	NaN	NaN	NaN	PM_Ihn_E_x	x	PM_Ihn_E
40	106	40	0	1	1	0	NaN	NaN	NaN	8610000	NaN	NaN	NaN	NaN	PM_Ihn_E_11	11	PM_Ihn_E
120	106	40	0	1	1	0	NaN	NaN	NaN	4980000	NaN	NaN	NaN	NaN	PM_Ihn_E_11	11	PM_Ihn_E
0	106	40	0	1	1	0	NaN	NaN	NaN	2427000	NaN	NaN	NaN	NaN	PM_Ihn_E_11	11	PM_Ihn_E
5	106	40	0	1	1	0	NaN	NaN	NaN	3508000	NaN	NaN	NaN	NaN	PM_Ihn_E_11	11	PM_Ihn_E
20	106	40	0	1	1	0	NaN	NaN	NaN	7100000	NaN	NaN	NaN	NaN	PM_Ihn_E_11	11	PM_Ihn_E
120	106	40	0	0	1	0	NaN	NaN	NaN	2640000	NaN	NaN	NaN	NaN	PM_Ihn_E_11	11	PM_Ihn_E
5	106	40	0	0	1	0	NaN	NaN	NaN	10850000	NaN	NaN	NaN	NaN	PM_Ihn_E_11	11	PM_Ihn_E
20	106	40	0	0	1	0	NaN	NaN	NaN	6660000	NaN	NaN	NaN	NaN	PM_Ihn_E_11	11	PM_Ihn_E
40	106	40	0	0	1	0	NaN	NaN	NaN	4450000	NaN	NaN	NaN	NaN	PM_Ihn_E_11	11	PM_Ihn_E
0	106	40	0	0	1	0	NaN	NaN	NaN	2113000	NaN	NaN	NaN	NaN	PM_Ihn_E_11	11	PM_Ihn_E
40	106	40	0	1	0	0	NaN	NaN	NaN	6280000	NaN	NaN	NaN	NaN	PM_Ihn_E_11	11	PM_Ihn_E
20	106	40	0	1	0	0	NaN	NaN	NaN	7380000	NaN	NaN	NaN	NaN	PM_Ihn_E_11	11	PM_Ihn_E
0	106	40	0	1	0	0	NaN	NaN	NaN	3300000	NaN	NaN	NaN	NaN	PM_Ihn_E_11	11	PM_Ihn_E
5	106	40	0	1	0	0	NaN	NaN	NaN	4290000	NaN	NaN	NaN	NaN	PM_Ihn_E_11	11	PM_Ihn_E
120	106	40	0	1	0	0	NaN	NaN	NaN	4870000	NaN	NaN	NaN	NaN	PM_Ihn_E_11	11	PM_Ihn_E
20	106	40	0	0	0	0	NaN	NaN	NaN	3590000	NaN	NaN	NaN	NaN	PM_Ihn_E_11	11	PM_Ihn_E
5	106	40	0	0	0	0	NaN	NaN	NaN	7130000	NaN	NaN	NaN	NaN	PM_Ihn_E_11	11	PM_Ihn_E
0	106	40	0	0	0	0	NaN	NaN	NaN	1676000	NaN	NaN	NaN	NaN	PM_Ihn_E_11	11	PM_Ihn_E
120	106	40	0	0	0	0	NaN	NaN	NaN	2614000	NaN	NaN	NaN	NaN	PM_Ihn_E_11	11	PM_Ihn_E
40	106	40	0	0	0	0	NaN	NaN	NaN	4030000	NaN	NaN	NaN	NaN	PM_Ihn_E_11	11	PM_Ihn_E
30	107	40	0	1	1	0	NaN	NaN	NaN	6660000	NaN	NaN	NaN	NaN	PM_Ihn_E_12	12	PM_Ihn_E
2	107	40	0	1	1	0	NaN	NaN	NaN	1755000	NaN	NaN	NaN	NaN	PM_Ihn_E_12	12	PM_Ihn_E
60	107	40	0	1	1	0	NaN	NaN	NaN	6000000	NaN	NaN	NaN	NaN	PM_Ihn_E_12	12	PM_Ihn_E
10	107	40	0	1	1	0	NaN	NaN	NaN	6760000	NaN	NaN	NaN	NaN	PM_Ihn_E_12	12	PM_Ihn_E
2	107	40	0	0	1	0	NaN	NaN	NaN	2196000	NaN	NaN	NaN	NaN	PM_Ihn_E_12	12	PM_Ihn_E
60	107	40	0	0	1	0	NaN	NaN	NaN	2643000	NaN	NaN	NaN	NaN	PM_Ihn_E_12	12	PM_Ihn_E
10	107	40	0	0	1	0	NaN	NaN	NaN	8800000	NaN	NaN	NaN	NaN	PM_Ihn_E_12	12	PM_Ihn_E
30	107	40	0	0	1	0	NaN	NaN	NaN	4310000	NaN	NaN	NaN	NaN	PM_Ihn_E_12	12	PM_Ihn_E
10	107	40	0	1	0	0	NaN	NaN	NaN	6340000	NaN	NaN	NaN	NaN	PM_Ihn_E_12	12	PM_Ihn_E
30	107	40	0	1	0	0	NaN	NaN	NaN	8540000	NaN	NaN	NaN	NaN	PM_Ihn_E_12	12	PM_Ihn_E
2	107	40	0	1	0	0	NaN	NaN	NaN	2511000	NaN	NaN	NaN	NaN	PM_Ihn_E_12	12	PM_Ihn_E
60	107	40	0	1	0	0	NaN	NaN	NaN	5260000	NaN	NaN	NaN	NaN	PM_Ihn_E_12	12	PM_Ihn_E
30	107	40	0	0	0	0	NaN	NaN	NaN	2590000	NaN	NaN	NaN	NaN	PM_Ihn_E_12	12	PM_Ihn_E
2	107	40	0	0	0	0	NaN	NaN	NaN	2036000	NaN	NaN	NaN	NaN	PM_Ihn_E_12	12	PM_Ihn_E
60	107	40	0	0	0	0	NaN	NaN	NaN	2780000	NaN	NaN	NaN	NaN	PM_Ihn_E_12	12	PM_Ihn_E
10	107	40	0	0	0	0	NaN	NaN	NaN	5330000	NaN	NaN	NaN	NaN	PM_Ihn_E_12	12	PM_Ihn_E
40	108	40	0	1	1	0	NaN	NaN	NaN	NaN	177000	284000	NaN	NaN	PM_Ihn_E_13	13	PM_Ihn_E
120	108	40	0	1	1	0	NaN	NaN	NaN	NaN	100000	199000	NaN	NaN	PM_Ihn_E_13	13	PM_Ihn_E
0	108	40	0	1	1	0	NaN	NaN	NaN	NaN	27647	135000	NaN	NaN	PM_Ihn_E_13	13	PM_Ihn_E
5	108	40	0	1	1	0	NaN	NaN	NaN	NaN	96039	140000	NaN	NaN	PM_Ihn_E_13	13	PM_Ihn_E
20	108	40	0	1	1	0	NaN	NaN	NaN	NaN	303000	289000	NaN	NaN	PM_Ihn_E_13	13	PM_Ihn_E
120	108	40	0	0	1	0	NaN	NaN	NaN	NaN	771000	712000	NaN	NaN	PM_Ihn_E_13	13	PM_Ihn_E
5	108	40	0	0	1	0	NaN	NaN	NaN	NaN	2260000	1260000	NaN	NaN	PM_Ihn_E_13	13	PM_Ihn_E
20	108	40	0	0	1	0	NaN	NaN	NaN	NaN	1190000	750000	NaN	NaN	PM_Ihn_E_13	13	PM_Ihn_E
40	108	40	0	0	1	0	NaN	NaN	NaN	NaN	1370000	1340000	NaN	NaN	PM_Ihn_E_13	13	PM_Ihn_E
0	108	40	0	0	1	0	NaN	NaN	NaN	NaN	186000	358000	NaN	NaN	PM_Ihn_E_13	13	PM_Ihn_E
40	108	40	0	1	0	0	NaN	NaN	NaN	NaN	202000	433000	NaN	NaN	PM_Ihn_E_13	13	PM_Ihn_E
20	108	40	0	1	0	0	NaN	NaN	NaN	NaN	677000	740000	NaN	NaN	PM_Ihn_E_13	13	PM_Ihn_E
0	108	40	0	1	0	0	NaN	NaN	NaN	NaN	120000	204000	NaN	NaN	PM_Ihn_E_13	13	PM_Ihn_E
5	108	40	0	1	0	0	NaN	NaN	NaN	NaN	41636	312000	NaN	NaN	PM_Ihn_E_13	13	PM_Ihn_E
120	108	40	0	1	0	0	NaN	NaN	NaN	NaN	341000	741000	NaN	NaN	PM_Ihn_E_13	13	PM_Ihn_E
20	108	40	0	0	0	0	NaN	NaN	NaN	NaN	1830000	2120000	NaN	NaN	PM_Ihn_E_13	13	PM_Ihn_E
5	108	40	0	0	0	0	NaN	NaN	NaN	NaN	2080000	1810000	NaN	NaN	PM_Ihn_E_13	13	PM_Ihn_E
0	108	40	0	0	0	0	NaN	NaN	NaN	NaN	181000	776000	NaN	NaN	PM_Ihn_E_13	13	PM_Ihn_E
120	108	40	0	0	0	0	NaN	NaN	NaN	NaN	1160000	1070000	NaN	NaN	PM_Ihn_E_13	13	PM_Ihn_E
40	108	40	0	0	0	0	NaN	NaN	NaN	NaN	2780000	2840000	NaN	NaN	PM_Ihn_E_13	13	PM_Ihn_E
30	109	40	0	1	1	0	NaN	NaN	NaN	NaN	186000	653000	NaN	NaN	PM_Ihn_E_14	14	PM_Ihn_E
2	109	40	0	1	1	0	NaN	NaN	NaN	NaN	16582	210000	NaN	NaN	PM_Ihn_E_14	14	PM_Ihn_E
60	109	40	0	1	1	0	NaN	NaN	NaN	NaN	40960	256000	NaN	NaN	PM_Ihn_E_14	14	PM_Ihn_E
10	109	40	0	1	1	0	NaN	NaN	NaN	NaN	51553	192000	NaN	NaN	PM_Ihn_E_14	14	PM_Ihn_E
2	109	40	0	0	1	0	NaN	NaN	NaN	NaN	118000	517000	NaN	NaN	PM_Ihn_E_14	14	PM_Ihn_E
60	109	40	0	0	1	0	NaN	NaN	NaN	NaN	968000	1890000	NaN	NaN	PM_Ihn_E_14	14	PM_Ihn_E
10	109	40	0	0	1	0	NaN	NaN	NaN	NaN	1210000	1990000	NaN	NaN	PM_Ihn_E_14	14	PM_Ihn_E
30	109	40	0	0	1	0	NaN	NaN	NaN	NaN	1110000	1500000	NaN	NaN	PM_Ihn_E_14	14	PM_Ihn_E
10	109	40	0	1	0	0	NaN	NaN	NaN	NaN	82045	427000	NaN	NaN	PM_Ihn_E_14	14	PM_Ihn_E
30	109	40	0	1	0	0	NaN	NaN	NaN	NaN	128000	711000	NaN	NaN	PM_Ihn_E_14	14	PM_Ihn_E
2	109	40	0	1	0	0	NaN	NaN	NaN	NaN	49139	308000	NaN	NaN	PM_Ihn_E_14	14	PM_Ihn_E
60	109	40	0	1	0	0	NaN	NaN	NaN	NaN	164000	643000	NaN	NaN	PM_Ihn_E_14	14	PM_Ihn_E
30	109	40	0	0	0	0	NaN	NaN	NaN	NaN	1330000	2960000	NaN	NaN	PM_Ihn_E_14	14	PM_Ihn_E
2	109	40	0	0	0	0	NaN	NaN	NaN	NaN	97715	839000	NaN	NaN	PM_Ihn_E_14	14	PM_Ihn_E
60	109	40	0	0	0	0	NaN	NaN	NaN	NaN	543000	872000	NaN	NaN	PM_Ihn_E_14	14	PM_Ihn_E
10	109	40	0	0	0	0	NaN	NaN	NaN	NaN	1880000	2290000	NaN	NaN	PM_Ihn_E_14	14	PM_Ihn_E
2	705	40	0	0	1	0	NaN	NaN	NaN	NaN	NaN	NaN	NaN	NaN	PM_Ihn_F_15	15	PM_Ihn_F
20	705	40	0	0	1	0	NaN	NaN	NaN	NaN	NaN	NaN	NaN	NaN	PM_Ihn_F_15	15	PM_Ihn_F
5	705	40	0	0	1	0	NaN	NaN	NaN	NaN	NaN	NaN	NaN	NaN	PM_Ihn_F_15	15	PM_Ihn_F
30	705	40	0	0	1	0	NaN	NaN	NaN	NaN	NaN	NaN	NaN	NaN	PM_Ihn_F_15	15	PM_Ihn_F
0	705	40	0	0	1	0	NaN	NaN	NaN	NaN	NaN	NaN	NaN	NaN	PM_Ihn_F_15	15	PM_Ihn_F
10	705	40	0	0	1	0	NaN	NaN	NaN	NaN	NaN	NaN	NaN	NaN	PM_Ihn_F_15	15	PM_Ihn_F
10	705	40	0	1	0	0	NaN	NaN	NaN	NaN	NaN	NaN	NaN	NaN	PM_Ihn_F_15	15	PM_Ihn_F
0	705	40	0	1	0	0	NaN	NaN	NaN	NaN	NaN	NaN	NaN	NaN	PM_Ihn_F_15	15	PM_Ihn_F
2	705	40	0	1	0	0	NaN	NaN	NaN	NaN	NaN	NaN	NaN	NaN	PM_Ihn_F_15	15	PM_Ihn_F
5	705	40	0	1	0	0	NaN	NaN	NaN	NaN	NaN	NaN	NaN	NaN	PM_Ihn_F_15	15	PM_Ihn_F
20	705	40	0	1	0	0	NaN	NaN	NaN	NaN	NaN	NaN	NaN	NaN	PM_Ihn_F_15	15	PM_Ihn_F
30	705	40	0	1	0	0	NaN	NaN	NaN	NaN	NaN	NaN	NaN	NaN	PM_Ihn_F_15	15	PM_Ihn_F
5	705	40	0	0	0	0	NaN	NaN	NaN	NaN	NaN	NaN	NaN	NaN	PM_Ihn_F_15	15	PM_Ihn_F
20	705	40	0	0	0	0	NaN	NaN	NaN	NaN	NaN	NaN	NaN	NaN	PM_Ihn_F_15	15	PM_Ihn_F
2	705	40	0	0	0	0	NaN	NaN	NaN	NaN	NaN	NaN	NaN	NaN	PM_Ihn_F_15	15	PM_Ihn_F
30	705	40	0	0	0	0	NaN	NaN	NaN	NaN	NaN	NaN	NaN	NaN	PM_Ihn_F_15	15	PM_Ihn_F
10	705	40	0	0	0	0	NaN	NaN	NaN	NaN	NaN	NaN	NaN	NaN	PM_Ihn_F_15	15	PM_Ihn_F
0	705	40	0	0	0	0	NaN	NaN	NaN	NaN	NaN	NaN	NaN	NaN	PM_Ihn_F_15	15	PM_Ihn_F
2	110	40	0	0	1	0	NaN	NaN	NaN	NaN	NaN	192000	NaN	NaN	PM_Ihn_F_18	18	PM_Ihn_F
20	110	40	0	0	1	0	NaN	NaN	NaN	NaN	NaN	1280000	NaN	NaN	PM_Ihn_F_18	18	PM_Ihn_F
5	110	40	0	0	1	0	NaN	NaN	NaN	NaN	NaN	533000	NaN	NaN	PM_Ihn_F_18	18	PM_Ihn_F
30	110	40	0	0	1	0	NaN	NaN	NaN	NaN	NaN	1630000	NaN	NaN	PM_Ihn_F_18	18	PM_Ihn_F
0	110	40	0	0	1	0	NaN	NaN	NaN	NaN	NaN	250000	NaN	NaN	PM_Ihn_F_18	18	PM_Ihn_F
10	110	40	0	0	1	0	NaN	NaN	NaN	NaN	NaN	1250000	NaN	NaN	PM_Ihn_F_18	18	PM_Ihn_F
10	110	40	0	1	0	0	NaN	NaN	NaN	NaN	NaN	261000	NaN	NaN	PM_Ihn_F_18	18	PM_Ihn_F
0	110	40	0	1	0	0	NaN	NaN	NaN	NaN	NaN	257000	NaN	NaN	PM_Ihn_F_18	18	PM_Ihn_F
2	110	40	0	1	0	0	NaN	NaN	NaN	NaN	NaN	206000	NaN	NaN	PM_Ihn_F_18	18	PM_Ihn_F
5	110	40	0	1	0	0	NaN	NaN	NaN	NaN	NaN	188000	NaN	NaN	PM_Ihn_F_18	18	PM_Ihn_F
20	110	40	0	1	0	0	NaN	NaN	NaN	NaN	NaN	247000	NaN	NaN	PM_Ihn_F_18	18	PM_Ihn_F
30	110	40	0	1	0	0	NaN	NaN	NaN	NaN	NaN	335000	NaN	NaN	PM_Ihn_F_18	18	PM_Ihn_F
5	110	40	0	0	0	0	NaN	NaN	NaN	NaN	NaN	1740000	NaN	NaN	PM_Ihn_F_18	18	PM_Ihn_F
20	110	40	0	0	0	0	NaN	NaN	NaN	NaN	NaN	2630000	NaN	NaN	PM_Ihn_F_18	18	PM_Ihn_F
2	110	40	0	0	0	0	NaN	NaN	NaN	NaN	NaN	694000	NaN	NaN	PM_Ihn_F_18	18	PM_Ihn_F
30	110	40	0	0	0	0	NaN	NaN	NaN	NaN	NaN	1880000	NaN	NaN	PM_Ihn_F_18	18	PM_Ihn_F
10	110	40	0	0	0	0	NaN	NaN	NaN	NaN	NaN	1380000	NaN	NaN	PM_Ihn_F_18	18	PM_Ihn_F
0	110	40	0	0	0	0	NaN	NaN	NaN	NaN	NaN	858000	NaN	NaN	PM_Ihn_F_18	18	PM_Ihn_F
5	710	40	0	0	1	0	NaN	NaN	NaN	NaN	1490000	634000	NaN	345000	PM_Ihn_H_21	21	PM_Ihn_H
20	710	40	0	0	1	0	NaN	NaN	NaN	NaN	1010000	587000	NaN	415000	PM_Ihn_H_21	21	PM_Ihn_H
30	710	40	0	0	1	0	NaN	NaN	NaN	NaN	1870000	766000	NaN	324000	PM_Ihn_H_21	21	PM_Ihn_H
10	710	40	0	0	1	0	NaN	NaN	NaN	NaN	1640000	519000	NaN	250000	PM_Ihn_H_21	21	PM_Ihn_H
2	710	40	0	0	1	0	NaN	NaN	NaN	NaN	318000	87653	NaN	75294	PM_Ihn_H_21	21	PM_Ihn_H
0	710	40	0	0	1	0	NaN	NaN	NaN	NaN	325000	106000	NaN	126000	PM_Ihn_H_21	21	PM_Ihn_H
10	710	40	0	1	0	0	NaN	NaN	NaN	NaN	334000	170000	NaN	239000	PM_Ihn_H_21	21	PM_Ihn_H
30	710	40	0	1	0	0	NaN	NaN	NaN	NaN	457000	437000	NaN	362000	PM_Ihn_H_21	21	PM_Ihn_H
5	710	40	0	1	0	0	NaN	NaN	NaN	NaN	294000	148000	NaN	418000	PM_Ihn_H_21	21	PM_Ihn_H
0	710	40	0	1	0	0	NaN	NaN	NaN	NaN	116000	91156	NaN	273000	PM_Ihn_H_21	21	PM_Ihn_H
2	710	40	0	1	0	0	NaN	NaN	NaN	NaN	227000	48573	NaN	118000	PM_Ihn_H_21	21	PM_Ihn_H
20	710	40	0	1	0	0	NaN	NaN	NaN	NaN	293000	43122	NaN	175000	PM_Ihn_H_21	21	PM_Ihn_H
0	710	40	0	0	0	0	NaN	NaN	NaN	NaN	199000	184000	NaN	268000	PM_Ihn_H_21	21	PM_Ihn_H
2	710	40	0	0	0	0	NaN	NaN	NaN	NaN	1020000	312000	NaN	385000	PM_Ihn_H_21	21	PM_Ihn_H
20	710	40	0	0	0	0	NaN	NaN	NaN	NaN	1870000	1130000	NaN	371000	PM_Ihn_H_21	21	PM_Ihn_H
5	710	40	0	0	0	0	NaN	NaN	NaN	NaN	1160000	955000	NaN	287000	PM_Ihn_H_21	21	PM_Ihn_H
30	710	40	0	0	0	0	NaN	NaN	NaN	NaN	903000	231000	NaN	150000	PM_Ihn_H_21	21	PM_Ihn_H
10	710	40	0	0	0	0	NaN	NaN	NaN	NaN	1910000	821000	NaN	232000	PM_Ihn_H_21	21	PM_Ihn_H
40	716	40	0	1	1	0	NaN	9582	NaN	NaN	NaN	NaN	NaN	85760	PM_Ihn_L_27_2	27_2	PM_Ihn_L
5	716	40	0	1	1	0	NaN	9639.29	NaN	NaN	NaN	NaN	NaN	79308	PM_Ihn_L_27_2	27_2	PM_Ihn_L
2	716	40	0	1	1	0	NaN	3039.67	NaN	NaN	NaN	NaN	NaN	28210	PM_Ihn_L_27_2	27_2	PM_Ihn_L
20	716	40	0	1	1	0	NaN	11534.43	NaN	NaN	NaN	NaN	NaN	88217	PM_Ihn_L_27_2	27_2	PM_Ihn_L
120	716	40	0	1	1	0	NaN	7424	NaN	NaN	NaN	NaN	NaN	119000	PM_Ihn_L_27_2	27_2	PM_Ihn_L
120	716	40	0	0	1	0	NaN	5765.5	NaN	NaN	NaN	NaN	NaN	51482	PM_Ihn_L_27_2	27_2	PM_Ihn_L
5	716	40	0	0	1	0	NaN	27227.96	NaN	NaN	NaN	NaN	NaN	35411	PM_Ihn_L_27_2	27_2	PM_Ihn_L
2	716	40	0	0	1	0	NaN	10965	NaN	NaN	NaN	NaN	NaN	84013	PM_Ihn_L_27_2	27_2	PM_Ihn_L
40	716	40	0	0	1	0	NaN	20534.41	NaN	NaN	NaN	NaN	NaN	127000	PM_Ihn_L_27_2	27_2	PM_Ihn_L
20	716	40	0	0	1	0	NaN	14007.37	NaN	NaN	NaN	NaN	NaN	72569	PM_Ihn_L_27_2	27_2	PM_Ihn_L
20	716	40	0	1	0	0	NaN	54387.43	NaN	NaN	NaN	NaN	NaN	101000	PM_Ihn_L_27_2	27_2	PM_Ihn_L
120	716	40	0	1	0	0	NaN	35314.15	NaN	NaN	NaN	NaN	NaN	85620	PM_Ihn_L_27_2	27_2	PM_Ihn_L
40	716	40	0	1	0	0	NaN	49958.28	NaN	NaN	NaN	NaN	NaN	85640	PM_Ihn_L_27_2	27_2	PM_Ihn_L
2	716	40	0	1	0	0	NaN	28675.79	NaN	NaN	NaN	NaN	NaN	102000	PM_Ihn_L_27_2	27_2	PM_Ihn_L
5	716	40	0	1	0	0	NaN	51329.83	NaN	NaN	NaN	NaN	NaN	103000	PM_Ihn_L_27_2	27_2	PM_Ihn_L
5	716	40	0	0	0	0	NaN	2575.1	NaN	NaN	NaN	NaN	NaN	100000	PM_Ihn_L_27_2	27_2	PM_Ihn_L
120	716	40	0	0	0	0	NaN	31526.33	NaN	NaN	NaN	NaN	NaN	87189	PM_Ihn_L_27_2	27_2	PM_Ihn_L
20	716	40	0	0	0	0	NaN	60752	NaN	NaN	NaN	NaN	NaN	62600	PM_Ihn_L_27_2	27_2	PM_Ihn_L
2	716	40	0	0	0	0	NaN	47210.08	NaN	NaN	NaN	NaN	NaN	50830	PM_Ihn_L_27_2	27_2	PM_Ihn_L
40	716	40	0	0	0	0	NaN	25001.68	NaN	NaN	NaN	NaN	NaN	80789	PM_Ihn_L_27_2	27_2	PM_Ihn_L
30	717	40	0	0	1	0	NaN	1310000	NaN	NaN	NaN	NaN	NaN	178000	PM_Ihn_L_28_2	28_2	PM_Ihn_L
60	717	40	0	1	1	0	NaN	628000	NaN	NaN	NaN	NaN	NaN	93755	PM_Ihn_L_28_2	28_2	PM_Ihn_L
0	717	40	0	1	1	0	NaN	362000	NaN	NaN	NaN	NaN	NaN	105000	PM_Ihn_L_28_2	28_2	PM_Ihn_L
30	717	40	0	1	1	0	NaN	725000	NaN	NaN	NaN	NaN	NaN	120000	PM_Ihn_L_28_2	28_2	PM_Ihn_L
10	717	40	0	1	1	0	NaN	2320000	NaN	NaN	NaN	NaN	NaN	168000	PM_Ihn_L_28_2	28_2	PM_Ihn_L
0	717	40	0	0	1	0	NaN	160000	NaN	NaN	NaN	NaN	NaN	76542	PM_Ihn_L_28_2	28_2	PM_Ihn_L
60	717	40	0	0	1	0	NaN	470000	NaN	NaN	NaN	NaN	NaN	67934	PM_Ihn_L_28_2	28_2	PM_Ihn_L
10	717	40	0	0	1	0	NaN	2620000	NaN	NaN	NaN	NaN	NaN	109000	PM_Ihn_L_28_2	28_2	PM_Ihn_L
0	717	40	0	1	0	0	NaN	1320000	NaN	NaN	NaN	NaN	NaN	117000	PM_Ihn_L_28_2	28_2	PM_Ihn_L
60	717	40	0	1	0	0	NaN	2740000	NaN	NaN	NaN	NaN	NaN	141000	PM_Ihn_L_28_2	28_2	PM_Ihn_L
10	717	40	0	1	0	0	NaN	4060000	NaN	NaN	NaN	NaN	NaN	158000	PM_Ihn_L_28_2	28_2	PM_Ihn_L
30	717	40	0	1	0	0	NaN	1290000	NaN	NaN	NaN	NaN	NaN	151000	PM_Ihn_L_28_2	28_2	PM_Ihn_L
60	717	40	0	0	0	0	NaN	2510000	NaN	NaN	NaN	NaN	NaN	135000	PM_Ihn_L_28_2	28_2	PM_Ihn_L
10	717	40	0	0	0	0	NaN	5560000	NaN	NaN	NaN	NaN	NaN	134000	PM_Ihn_L_28_2	28_2	PM_Ihn_L
30	717	40	0	0	0	0	NaN	1380000	NaN	NaN	NaN	NaN	NaN	79319	PM_Ihn_L_28_2	28_2	PM_Ihn_L
0	717	40	0	0	0	0	NaN	1430000	NaN	NaN	NaN	NaN	NaN	128000	PM_Ihn_L_28_2	28_2	PM_Ihn_L
40	720	40	0	1	1	0	NaN	NaN	NaN	NaN	NaN	NaN	NaN	NaN	PM_Ihn_L_29_2	29_2	PM_Ihn_L
5	720	40	0	1	1	0	NaN	NaN	NaN	NaN	NaN	NaN	NaN	NaN	PM_Ihn_L_29_2	29_2	PM_Ihn_L
2	720	40	0	1	1	0	NaN	NaN	NaN	NaN	NaN	NaN	NaN	NaN	PM_Ihn_L_29_2	29_2	PM_Ihn_L
20	720	40	0	1	1	0	NaN	NaN	NaN	NaN	NaN	NaN	NaN	NaN	PM_Ihn_L_29_2	29_2	PM_Ihn_L
120	720	40	0	1	1	0	NaN	NaN	NaN	NaN	NaN	NaN	NaN	NaN	PM_Ihn_L_29_2	29_2	PM_Ihn_L
120	720	40	0	0	1	0	NaN	NaN	NaN	NaN	NaN	NaN	NaN	NaN	PM_Ihn_L_29_2	29_2	PM_Ihn_L
5	720	40	0	0	1	0	NaN	NaN	NaN	NaN	NaN	NaN	NaN	NaN	PM_Ihn_L_29_2	29_2	PM_Ihn_L
2	720	40	0	0	1	0	NaN	NaN	NaN	NaN	NaN	NaN	NaN	NaN	PM_Ihn_L_29_2	29_2	PM_Ihn_L
40	720	40	0	0	1	0	NaN	NaN	NaN	NaN	NaN	NaN	NaN	NaN	PM_Ihn_L_29_2	29_2	PM_Ihn_L
20	720	40	0	0	1	0	NaN	NaN	NaN	NaN	NaN	NaN	NaN	NaN	PM_Ihn_L_29_2	29_2	PM_Ihn_L
20	720	40	0	1	0	0	NaN	NaN	NaN	NaN	NaN	NaN	NaN	NaN	PM_Ihn_L_29_2	29_2	PM_Ihn_L
120	720	40	0	1	0	0	NaN	NaN	NaN	NaN	NaN	NaN	NaN	NaN	PM_Ihn_L_29_2	29_2	PM_Ihn_L
40	720	40	0	1	0	0	NaN	NaN	NaN	NaN	NaN	NaN	NaN	NaN	PM_Ihn_L_29_2	29_2	PM_Ihn_L
2	720	40	0	1	0	0	NaN	NaN	NaN	NaN	NaN	NaN	NaN	NaN	PM_Ihn_L_29_2	29_2	PM_Ihn_L
5	720	40	0	1	0	0	NaN	NaN	NaN	NaN	NaN	NaN	NaN	NaN	PM_Ihn_L_29_2	29_2	PM_Ihn_L
5	720	40	0	0	0	0	NaN	NaN	NaN	NaN	NaN	NaN	NaN	NaN	PM_Ihn_L_29_2	29_2	PM_Ihn_L
120	720	40	0	0	0	0	NaN	NaN	NaN	NaN	NaN	NaN	NaN	NaN	PM_Ihn_L_29_2	29_2	PM_Ihn_L
20	720	40	0	0	0	0	NaN	NaN	NaN	NaN	NaN	NaN	NaN	NaN	PM_Ihn_L_29_2	29_2	PM_Ihn_L
2	720	40	0	0	0	0	NaN	NaN	NaN	NaN	NaN	NaN	NaN	NaN	PM_Ihn_L_29_2	29_2	PM_Ihn_L
40	720	40	0	0	0	0	NaN	NaN	NaN	NaN	NaN	NaN	NaN	NaN	PM_Ihn_L_29_2	29_2	PM_Ihn_L
60	721	40	0	1	1	0	NaN	NaN	NaN	NaN	NaN	NaN	NaN	NaN	PM_Ihn_L_30_2	30_2	PM_Ihn_L
0	721	40	0	1	1	0	NaN	NaN	NaN	NaN	NaN	NaN	NaN	NaN	PM_Ihn_L_30_2	30_2	PM_Ihn_L
30	721	40	0	1	1	0	NaN	NaN	NaN	NaN	NaN	NaN	NaN	NaN	PM_Ihn_L_30_2	30_2	PM_Ihn_L
10	721	40	0	1	1	0	NaN	NaN	NaN	NaN	NaN	NaN	NaN	NaN	PM_Ihn_L_30_2	30_2	PM_Ihn_L
30	721	40	0	0	1	0	NaN	NaN	NaN	NaN	NaN	NaN	NaN	NaN	PM_Ihn_L_30_2	30_2	PM_Ihn_L
0	721	40	0	0	1	0	NaN	NaN	NaN	NaN	NaN	NaN	NaN	NaN	PM_Ihn_L_30_2	30_2	PM_Ihn_L
60	721	40	0	0	1	0	NaN	NaN	NaN	NaN	NaN	NaN	NaN	NaN	PM_Ihn_L_30_2	30_2	PM_Ihn_L
10	721	40	0	0	1	0	NaN	NaN	NaN	NaN	NaN	NaN	NaN	NaN	PM_Ihn_L_30_2	30_2	PM_Ihn_L
0	721	40	0	1	0	0	NaN	NaN	NaN	NaN	NaN	NaN	NaN	NaN	PM_Ihn_L_30_2	30_2	PM_Ihn_L
60	721	40	0	1	0	0	NaN	NaN	NaN	NaN	NaN	NaN	NaN	NaN	PM_Ihn_L_30_2	30_2	PM_Ihn_L
10	721	40	0	1	0	0	NaN	NaN	NaN	NaN	NaN	NaN	NaN	NaN	PM_Ihn_L_30_2	30_2	PM_Ihn_L
30	721	40	0	1	0	0	NaN	NaN	NaN	NaN	NaN	NaN	NaN	NaN	PM_Ihn_L_30_2	30_2	PM_Ihn_L
60	721	40	0	0	0	0	NaN	NaN	NaN	NaN	NaN	NaN	NaN	NaN	PM_Ihn_L_30_2	30_2	PM_Ihn_L
10	721	40	0	0	0	0	NaN	NaN	NaN	NaN	NaN	NaN	NaN	NaN	PM_Ihn_L_30_2	30_2	PM_Ihn_L
30	721	40	0	0	0	0	NaN	NaN	NaN	NaN	NaN	NaN	NaN	NaN	PM_Ihn_L_30_2	30_2	PM_Ihn_L
0	721	40	0	0	0	0	NaN	NaN	NaN	NaN	NaN	NaN	NaN	NaN	PM_Ihn_L_30_2	30_2	PM_Ihn_L
10	111	40	0	1	1	0	NaN	NaN	NaN	NaN	20599	634000	NaN	1250000	PM_Ihn_M_31	31	PM_Ihn_M
0	111	40	0	1	1	0	NaN	NaN	NaN	NaN	44488	1040000	NaN	2110000	PM_Ihn_M_31	31	PM_Ihn_M
30	111	40	0	1	1	0	NaN	NaN	NaN	NaN	45784	676000	NaN	1910000	PM_Ihn_M_31	31	PM_Ihn_M
2	111	40	0	1	1	0	NaN	NaN	NaN	NaN	26728	580000	NaN	2300000	PM_Ihn_M_31	31	PM_Ihn_M
120	111	40	0	1	1	0	NaN	NaN	NaN	NaN	34200	787000	NaN	3000000	PM_Ihn_M_31	31	PM_Ihn_M
10	111	40	0	0	1	0	NaN	NaN	NaN	NaN	376000	1710000	NaN	1790000	PM_Ihn_M_31	31	PM_Ihn_M
120	111	40	0	0	1	0	NaN	NaN	NaN	NaN	468000	1770000	NaN	3180000	PM_Ihn_M_31	31	PM_Ihn_M
2	111	40	0	0	1	0	NaN	NaN	NaN	NaN	38572	456000	NaN	2930000	PM_Ihn_M_31	31	PM_Ihn_M
30	111	40	0	0	1	0	NaN	NaN	NaN	NaN	356000	1450000	NaN	3000000	PM_Ihn_M_31	31	PM_Ihn_M
0	111	40	0	0	1	0	NaN	NaN	NaN	NaN	48159	594000	NaN	2990000	PM_Ihn_M_31	31	PM_Ihn_M
120	111	40	0	1	0	0	NaN	NaN	NaN	NaN	47932	662000	NaN	1120000	PM_Ihn_M_31	31	PM_Ihn_M
10	111	40	0	1	0	0	NaN	NaN	NaN	NaN	50438	817000	NaN	1690000	PM_Ihn_M_31	31	PM_Ihn_M
30	111	40	0	1	0	0	NaN	NaN	NaN	NaN	51307	1330000	NaN	1770000	PM_Ihn_M_31	31	PM_Ihn_M
2	111	40	0	1	0	0	NaN	NaN	NaN	NaN	13422	392000	NaN	2510000	PM_Ihn_M_31	31	PM_Ihn_M
0	111	40	0	1	0	0	NaN	NaN	NaN	NaN	45683	825000	NaN	2420000	PM_Ihn_M_31	31	PM_Ihn_M
30	111	40	0	0	0	0	NaN	NaN	NaN	NaN	85647	713000	NaN	1140000	PM_Ihn_M_31	31	PM_Ihn_M
2	111	40	0	0	0	0	NaN	NaN	NaN	NaN	133000	1180000	NaN	1370000	PM_Ihn_M_31	31	PM_Ihn_M
120	111	40	0	0	0	0	NaN	NaN	NaN	NaN	353000	2140000	NaN	2130000	PM_Ihn_M_31	31	PM_Ihn_M
10	111	40	0	0	0	0	NaN	NaN	NaN	NaN	607000	2850000	NaN	2580000	PM_Ihn_M_31	31	PM_Ihn_M
0	111	40	0	0	0	0	NaN	NaN	NaN	NaN	119000	1170000	NaN	3470000	PM_Ihn_M_31	31	PM_Ihn_M
60	112	40	0	1	1	0	NaN	NaN	NaN	NaN	55159	333000	NaN	2300000	PM_Ihn_M_32	32	PM_Ihn_M
40	112	40	0	1	1	0	NaN	NaN	NaN	NaN	62190	792000	NaN	2380000	PM_Ihn_M_32	32	PM_Ihn_M
5	112	40	0	1	1	0	NaN	NaN	NaN	NaN	54394	624000	NaN	2450000	PM_Ihn_M_32	32	PM_Ihn_M
20	112	40	0	1	1	0	NaN	NaN	NaN	NaN	76850	1130000	NaN	2320000	PM_Ihn_M_32	32	PM_Ihn_M
5	112	40	0	0	1	0	NaN	NaN	NaN	NaN	295000	1960000	NaN	2450000	PM_Ihn_M_32	32	PM_Ihn_M
20	112	40	0	0	1	0	NaN	NaN	NaN	NaN	573000	2250000	NaN	2560000	PM_Ihn_M_32	32	PM_Ihn_M
40	112	40	0	0	1	0	NaN	NaN	NaN	NaN	711000	2670000	NaN	2750000	PM_Ihn_M_32	32	PM_Ihn_M
60	112	40	0	0	1	0	NaN	NaN	NaN	NaN	562000	2680000	NaN	2370000	PM_Ihn_M_32	32	PM_Ihn_M
20	112	40	0	1	0	0	NaN	NaN	NaN	NaN	55403	649000	NaN	2190000	PM_Ihn_M_32	32	PM_Ihn_M
60	112	40	0	1	0	0	NaN	NaN	NaN	NaN	89280	2000000	NaN	1890000	PM_Ihn_M_32	32	PM_Ihn_M
40	112	40	0	1	0	0	NaN	NaN	NaN	NaN	84849	1750000	NaN	2480000	PM_Ihn_M_32	32	PM_Ihn_M
5	112	40	0	1	0	0	NaN	NaN	NaN	NaN	28467	724000	NaN	2120000	PM_Ihn_M_32	32	PM_Ihn_M
20	112	40	0	0	0	0	NaN	NaN	NaN	NaN	557000	3850000	NaN	1990000	PM_Ihn_M_32	32	PM_Ihn_M
60	112	40	0	0	0	0	NaN	NaN	NaN	NaN	659000	3990000	NaN	2300000	PM_Ihn_M_32	32	PM_Ihn_M
5	112	40	0	0	0	0	NaN	NaN	NaN	NaN	771000	3530000	NaN	2320000	PM_Ihn_M_32	32	PM_Ihn_M
40	112	40	0	0	0	0	NaN	NaN	NaN	NaN	483000	2810000	NaN	2740000	PM_Ihn_M_32	32	PM_Ihn_M
10	113	40	0	1	1	0	NaN	1330000	12082	966000	NaN	NaN	265000	NaN	PM_Ihn_M_33	33	PM_Ihn_M
0	113	40	0	1	1	0	NaN	755000	17069	80081	NaN	NaN	367000	NaN	PM_Ihn_M_33	33	PM_Ihn_M
30	113	40	0	1	1	0	NaN	1830000	28422	833000	NaN	NaN	307000	NaN	PM_Ihn_M_33	33	PM_Ihn_M
2	113	40	0	1	1	0	NaN	546000	13548	61694	NaN	NaN	394000	NaN	PM_Ihn_M_33	33	PM_Ihn_M
120	113	40	0	1	1	0	NaN	1020000	20128	322102	NaN	NaN	374000	NaN	PM_Ihn_M_33	33	PM_Ihn_M
10	113	40	0	0	1	0	NaN	2160000	211435	1044000	NaN	NaN	360000	NaN	PM_Ihn_M_33	33	PM_Ihn_M
120	113	40	0	0	1	0	NaN	2330000	183749	202801	NaN	NaN	361000	NaN	PM_Ihn_M_33	33	PM_Ihn_M
2	113	40	0	0	1	0	NaN	1140000	43361	150763	NaN	NaN	433000	NaN	PM_Ihn_M_33	33	PM_Ihn_M
30	113	40	0	0	1	0	NaN	1850000	196259	370790	NaN	NaN	308000	NaN	PM_Ihn_M_33	33	PM_Ihn_M
0	113	40	0	0	1	0	NaN	95530	21395	46505	NaN	NaN	249000	NaN	PM_Ihn_M_33	33	PM_Ihn_M
120	113	40	0	1	0	0	NaN	1970000	22970	972000	NaN	NaN	270000	NaN	PM_Ihn_M_33	33	PM_Ihn_M
10	113	40	0	1	0	0	NaN	5810000	7962	647000	NaN	NaN	291000	NaN	PM_Ihn_M_33	33	PM_Ihn_M
30	113	40	0	1	0	0	NaN	4150000	22873	919000	NaN	NaN	274000	NaN	PM_Ihn_M_33	33	PM_Ihn_M
2	113	40	0	1	0	0	NaN	1380000	8009	119897	NaN	NaN	418000	NaN	PM_Ihn_M_33	33	PM_Ihn_M
0	113	40	0	1	0	0	NaN	660000	11837	140728	NaN	NaN	476000	NaN	PM_Ihn_M_33	33	PM_Ihn_M
30	113	40	0	0	0	0	NaN	1210000	116393	201000	NaN	NaN	401000	NaN	PM_Ihn_M_33	33	PM_Ihn_M
2	113	40	0	0	0	0	NaN	5320000	58037	193190	NaN	NaN	375000	NaN	PM_Ihn_M_33	33	PM_Ihn_M
120	113	40	0	0	0	0	NaN	2280000	162093	247183	NaN	NaN	494000	NaN	PM_Ihn_M_33	33	PM_Ihn_M
10	113	40	0	0	0	0	NaN	6440000	214559	470000	NaN	NaN	466000	NaN	PM_Ihn_M_33	33	PM_Ihn_M
0	113	40	0	0	0	0	NaN	1720000	41906	93831	NaN	NaN	330000	NaN	PM_Ihn_M_33	33	PM_Ihn_M
60	114	40	0	1	1	0	NaN	677000	23014	374000	NaN	NaN	364000	NaN	PM_Ihn_M_34	34	PM_Ihn_M
40	114	40	0	1	1	0	NaN	1790000	33370	617000	NaN	NaN	333000	NaN	PM_Ihn_M_34	34	PM_Ihn_M
5	114	40	0	1	1	0	NaN	1690000	15268	216782	NaN	NaN	380000	NaN	PM_Ihn_M_34	34	PM_Ihn_M
20	114	40	0	1	1	0	NaN	2190000	19274	837000	NaN	NaN	273000	NaN	PM_Ihn_M_34	34	PM_Ihn_M
5	114	40	0	0	1	0	NaN	1220000	143405	557000	NaN	NaN	349000	NaN	PM_Ihn_M_34	34	PM_Ihn_M
20	114	40	0	0	1	0	NaN	3420000	320793	773000	NaN	NaN	470000	NaN	PM_Ihn_M_34	34	PM_Ihn_M
40	114	40	0	0	1	0	NaN	3200000	205842	429000	NaN	NaN	373000	NaN	PM_Ihn_M_34	34	PM_Ihn_M
60	114	40	0	0	1	0	NaN	2640000	163565	285000	NaN	NaN	447000	NaN	PM_Ihn_M_34	34	PM_Ihn_M
20	114	40	0	1	0	0	NaN	4250000	13844	789000	NaN	NaN	208000	NaN	PM_Ihn_M_34	34	PM_Ihn_M
60	114	40	0	1	0	0	NaN	3160000	35988	786000	NaN	NaN	254000	NaN	PM_Ihn_M_34	34	PM_Ihn_M
40	114	40	0	1	0	0	NaN	5560000	17515	844000	NaN	NaN	244000	NaN	PM_Ihn_M_34	34	PM_Ihn_M
5	114	40	0	1	0	0	NaN	5440000	12511	221784	NaN	NaN	293000	NaN	PM_Ihn_M_34	34	PM_Ihn_M
20	114	40	0	0	0	0	NaN	4070000	240081	470000	NaN	NaN	334000	NaN	PM_Ihn_M_34	34	PM_Ihn_M
60	114	40	0	0	0	0	NaN	4790000	229698	345000	NaN	NaN	391000	NaN	PM_Ihn_M_34	34	PM_Ihn_M
5	114	40	0	0	0	0	NaN	7620000	159790	643000	NaN	NaN	387000	NaN	PM_Ihn_M_34	34	PM_Ihn_M
40	114	40	0	0	0	0	NaN	3910000	131350	190359	NaN	NaN	440000	NaN	PM_Ihn_M_34	34	PM_Ihn_M
10	115	40	0	1	1	0	NaN	NaN	NaN	NaN	74420	363000	NaN	4180000	PM_Ihn_N_35	35	PM_Ihn_N
0	115	40	0	1	1	0	NaN	NaN	NaN	NaN	41346	316000	NaN	3810000	PM_Ihn_N_35	35	PM_Ihn_N
30	115	40	0	1	1	0	NaN	NaN	NaN	NaN	31073	141000	NaN	4910000	PM_Ihn_N_35	35	PM_Ihn_N
120	115	40	0	1	1	0	NaN	NaN	NaN	NaN	797000	3440000	NaN	4340000	PM_Ihn_N_35	35	PM_Ihn_N
2	115	40	0	1	1	0	NaN	NaN	NaN	NaN	53557	650000	NaN	4820000	PM_Ihn_N_35	35	PM_Ihn_N
120	115	40	0	0	1	0	NaN	NaN	NaN	NaN	987000	3120000	NaN	4680000	PM_Ihn_N_35	35	PM_Ihn_N
30	115	40	0	0	1	0	NaN	NaN	NaN	NaN	1030000	2250000	NaN	3660000	PM_Ihn_N_35	35	PM_Ihn_N
10	115	40	0	0	1	0	NaN	NaN	NaN	NaN	1640000	2740000	NaN	4400000	PM_Ihn_N_35	35	PM_Ihn_N
0	115	40	0	0	1	0	NaN	NaN	NaN	NaN	203000	1300000	NaN	5210000	PM_Ihn_N_35	35	PM_Ihn_N
2	115	40	0	0	1	0	NaN	NaN	NaN	NaN	129000	790000	NaN	5580000	PM_Ihn_N_35	35	PM_Ihn_N
0	115	40	0	1	0	0	NaN	NaN	NaN	NaN	112000	805000	NaN	5100000	PM_Ihn_N_35	35	PM_Ihn_N
2	115	40	0	1	0	0	NaN	NaN	NaN	NaN	44635	382000	NaN	3630000	PM_Ihn_N_35	35	PM_Ihn_N
10	115	40	0	1	0	0	NaN	NaN	NaN	NaN	41751	202000	NaN	4210000	PM_Ihn_N_35	35	PM_Ihn_N
120	115	40	0	1	0	0	NaN	NaN	NaN	NaN	150000	1050000	NaN	4180000	PM_Ihn_N_35	35	PM_Ihn_N
30	115	40	0	1	0	0	NaN	NaN	NaN	NaN	220000	1830000	NaN	4700000	PM_Ihn_N_35	35	PM_Ihn_N
2	115	40	0	0	0	0	NaN	NaN	NaN	NaN	494000	1660000	NaN	4600000	PM_Ihn_N_35	35	PM_Ihn_N
10	115	40	0	0	0	0	NaN	NaN	NaN	NaN	1120000	3040000	NaN	3350000	PM_Ihn_N_35	35	PM_Ihn_N
120	115	40	0	0	0	0	NaN	NaN	NaN	NaN	812000	2920000	NaN	3530000	PM_Ihn_N_35	35	PM_Ihn_N
0	115	40	0	0	0	0	NaN	NaN	NaN	NaN	359000	1820000	NaN	4740000	PM_Ihn_N_35	35	PM_Ihn_N
30	115	40	0	0	0	0	NaN	NaN	NaN	NaN	1000000	3960000	NaN	4660000	PM_Ihn_N_35	35	PM_Ihn_N
5	116	40	0	1	1	0	NaN	NaN	NaN	NaN	30612	281000	NaN	6180000	PM_Ihn_N_36	36	PM_Ihn_N
40	116	40	0	1	1	0	NaN	NaN	NaN	NaN	58533	446000	NaN	7200000	PM_Ihn_N_36	36	PM_Ihn_N
60	116	40	0	1	1	0	NaN	NaN	NaN	NaN	74670	418000	NaN	7390000	PM_Ihn_N_36	36	PM_Ihn_N
20	116	40	0	1	1	0	NaN	NaN	NaN	NaN	73753	515000	NaN	6210000	PM_Ihn_N_36	36	PM_Ihn_N
60	116	40	0	0	1	0	NaN	NaN	NaN	NaN	275000	1720000	NaN	7690000	PM_Ihn_N_36	36	PM_Ihn_N
40	116	40	0	0	1	0	NaN	NaN	NaN	NaN	294000	2090000	NaN	5450000	PM_Ihn_N_36	36	PM_Ihn_N
20	116	40	0	0	1	0	NaN	NaN	NaN	NaN	343000	1590000	NaN	5790000	PM_Ihn_N_36	36	PM_Ihn_N
5	116	40	0	0	1	0	NaN	NaN	NaN	NaN	173000	1280000	NaN	5620000	PM_Ihn_N_36	36	PM_Ihn_N
20	116	40	0	1	0	0	NaN	NaN	NaN	NaN	84987	580000	NaN	7370000	PM_Ihn_N_36	36	PM_Ihn_N
5	116	40	0	1	0	0	NaN	NaN	NaN	NaN	27002	170000	NaN	5450000	PM_Ihn_N_36	36	PM_Ihn_N
60	116	40	0	1	0	0	NaN	NaN	NaN	NaN	158000	946000	NaN	6930000	PM_Ihn_N_36	36	PM_Ihn_N
40	116	40	0	1	0	0	NaN	NaN	NaN	NaN	49052	370000	NaN	5830000	PM_Ihn_N_36	36	PM_Ihn_N
20	116	40	0	0	0	0	NaN	NaN	NaN	NaN	398000	2500000	NaN	7530000	PM_Ihn_N_36	36	PM_Ihn_N
40	116	40	0	0	0	0	NaN	NaN	NaN	NaN	743000	4150000	NaN	7510000	PM_Ihn_N_36	36	PM_Ihn_N
60	116	40	0	0	0	0	NaN	NaN	NaN	NaN	493000	2950000	NaN	7720000	PM_Ihn_N_36	36	PM_Ihn_N
5	116	40	0	0	0	0	NaN	NaN	NaN	NaN	386000	2110000	NaN	7100000	PM_Ihn_N_36	36	PM_Ihn_N
10	117	40	0	1	1	0	NaN	414000	582000	18930000	NaN	NaN	167000	NaN	PM_Ihn_N_37	37	PM_Ihn_N
0	117	40	0	1	1	0	NaN	6038	248836	5090000	NaN	NaN	172000	NaN	PM_Ihn_N_37	37	PM_Ihn_N
30	117	40	0	1	1	0	NaN	559000	2150000	26420000	NaN	NaN	157000	NaN	PM_Ihn_N_37	37	PM_Ihn_N
120	117	40	0	1	1	0	NaN	1210000	10970000	20490000	NaN	NaN	180000	NaN	PM_Ihn_N_37	37	PM_Ihn_N
2	117	40	0	1	1	0	NaN	127000	196624	4440000	NaN	NaN	115000	NaN	PM_Ihn_N_37	37	PM_Ihn_N
120	117	40	0	0	1	0	NaN	270000	11210000	10570000	NaN	NaN	188000	NaN	PM_Ihn_N_37	37	PM_Ihn_N
30	117	40	0	0	1	0	NaN	1000000	13280000	16530000	NaN	NaN	214000	NaN	PM_Ihn_N_37	37	PM_Ihn_N
10	117	40	0	0	1	0	NaN	1290000	18540000	35100000	NaN	NaN	167000	NaN	PM_Ihn_N_37	37	PM_Ihn_N
0	117	40	0	0	1	0	NaN	51930	2480000	4750000	NaN	NaN	134000	NaN	PM_Ihn_N_37	37	PM_Ihn_N
2	117	40	0	0	1	0	NaN	650000	4680000	7800000	NaN	NaN	156000	NaN	PM_Ihn_N_37	37	PM_Ihn_N
0	117	40	0	1	0	0	NaN	174000	634000	10490000	NaN	NaN	176000	NaN	PM_Ihn_N_37	37	PM_Ihn_N
2	117	40	0	1	0	0	NaN	870000	431000	11910000	NaN	NaN	182000	NaN	PM_Ihn_N_37	37	PM_Ihn_N
10	117	40	0	1	0	0	NaN	1580000	931000	27100000	NaN	NaN	190000	NaN	PM_Ihn_N_37	37	PM_Ihn_N
120	117	40	0	1	0	0	NaN	950000	5850000	23790000	NaN	NaN	141000	NaN	PM_Ihn_N_37	37	PM_Ihn_N
30	117	40	0	1	0	0	NaN	2330000	4580000	32800000	NaN	NaN	157000	NaN	PM_Ihn_N_37	37	PM_Ihn_N
2	117	40	0	0	0	0	NaN	1450000	7420000	9330000	NaN	NaN	170000	NaN	PM_Ihn_N_37	37	PM_Ihn_N
10	117	40	0	0	0	0	NaN	2110000	15370000	18990000	NaN	NaN	137000	NaN	PM_Ihn_N_37	37	PM_Ihn_N
120	117	40	0	0	0	0	NaN	269000	11210000	13240000	NaN	NaN	156000	NaN	PM_Ihn_N_37	37	PM_Ihn_N
0	117	40	0	0	0	0	NaN	122000	3900000	6400000	NaN	NaN	147000	NaN	PM_Ihn_N_37	37	PM_Ihn_N
30	117	40	0	0	0	0	NaN	1580000	12560000	15200000	NaN	NaN	143000	NaN	PM_Ihn_N_37	37	PM_Ihn_N
5	118	40	0	1	1	0	NaN	1190000	419000	10730000	NaN	NaN	516000	NaN	PM_Ihn_N_38	38	PM_Ihn_N
40	118	40	0	1	1	0	NaN	1160000	1598000	22930000	NaN	NaN	763000	NaN	PM_Ihn_N_38	38	PM_Ihn_N
60	118	40	0	1	1	0	NaN	1040000	1991000	19820000	NaN	NaN	744000	NaN	PM_Ihn_N_38	38	PM_Ihn_N
20	118	40	0	1	1	0	NaN	983000	1744000	20880000	NaN	NaN	535000	NaN	PM_Ihn_N_38	38	PM_Ihn_N
60	118	40	0	0	1	0	NaN	788000	10260000	9250000	NaN	NaN	473000	NaN	PM_Ihn_N_38	38	PM_Ihn_N
40	118	40	0	0	1	0	NaN	1740000	10150000	11490000	NaN	NaN	583000	NaN	PM_Ihn_N_38	38	PM_Ihn_N
20	118	40	0	0	1	0	NaN	2210000	13560000	16360000	NaN	NaN	502000	NaN	PM_Ihn_N_38	38	PM_Ihn_N
5	118	40	0	0	1	0	NaN	1890000	13010000	20260000	NaN	NaN	505000	NaN	PM_Ihn_N_38	38	PM_Ihn_N
20	118	40	0	1	0	0	NaN	3240000	2290000	23170000	NaN	NaN	617000	NaN	PM_Ihn_N_38	38	PM_Ihn_N
5	118	40	0	1	0	0	NaN	3060000	658000	17510000	NaN	NaN	549000	NaN	PM_Ihn_N_38	38	PM_Ihn_N
60	118	40	0	1	0	0	NaN	2730000	3700000	23390000	NaN	NaN	553000	NaN	PM_Ihn_N_38	38	PM_Ihn_N
40	118	40	0	1	0	0	NaN	2460000	2050000	21960000	NaN	NaN	417000	NaN	PM_Ihn_N_38	38	PM_Ihn_N
20	118	40	0	0	0	0	NaN	3180000	8040000	11110000	NaN	NaN	484000	NaN	PM_Ihn_N_38	38	PM_Ihn_N
40	118	40	0	0	0	0	NaN	2330000	11560000	12200000	NaN	NaN	555000	NaN	PM_Ihn_N_38	38	PM_Ihn_N
60	118	40	0	0	0	0	NaN	2060000	10880000	10810000	NaN	NaN	533000	NaN	PM_Ihn_N_38	38	PM_Ihn_N
5	118	40	0	0	0	0	NaN	3360000	13210000	16810000	NaN	NaN	485000	NaN	PM_Ihn_N_38	38	PM_Ihn_N
20	722	40	0	1	1	0	NaN	NaN	NaN	13500000	NaN	NaN	3950000	NaN	PM_Ihn_O_39	39	PM_Ihn_O
0	722	40	0	1	1	0	NaN	NaN	NaN	2700000	NaN	NaN	8090000	NaN	PM_Ihn_O_39	39	PM_Ihn_O
10	722	40	0	1	1	0	NaN	NaN	NaN	11300000	NaN	NaN	7210000	NaN	PM_Ihn_O_39	39	PM_Ihn_O
60	722	40	0	1	1	0	NaN	NaN	NaN	5430000	NaN	NaN	9290000	NaN	PM_Ihn_O_39	39	PM_Ihn_O
10	722	40	0	0	1	0	NaN	NaN	NaN	14300000	NaN	NaN	11100000	NaN	PM_Ihn_O_39	39	PM_Ihn_O
0	722	40	0	0	1	0	NaN	NaN	NaN	3990000	NaN	NaN	6670000	NaN	PM_Ihn_O_39	39	PM_Ihn_O
20	722	40	0	0	1	0	NaN	NaN	NaN	9050000	NaN	NaN	8290000	NaN	PM_Ihn_O_39	39	PM_Ihn_O
60	722	40	0	0	1	0	NaN	NaN	NaN	3160000	NaN	NaN	4280000	NaN	PM_Ihn_O_39	39	PM_Ihn_O
0	722	40	0	1	0	0	NaN	NaN	NaN	3800000	NaN	NaN	1570000	NaN	PM_Ihn_O_39	39	PM_Ihn_O
10	722	40	0	1	0	0	NaN	NaN	NaN	12300000	NaN	NaN	7850000	NaN	PM_Ihn_O_39	39	PM_Ihn_O
20	722	40	0	1	0	0	NaN	NaN	NaN	19700000	NaN	NaN	9230000	NaN	PM_Ihn_O_39	39	PM_Ihn_O
60	722	40	0	1	0	0	NaN	NaN	NaN	18400000	NaN	NaN	6390000	NaN	PM_Ihn_O_39	39	PM_Ihn_O
0	722	40	0	0	0	0	NaN	NaN	NaN	3080000	NaN	NaN	4920000	NaN	PM_Ihn_O_39	39	PM_Ihn_O
20	722	40	0	0	0	0	NaN	NaN	NaN	5810000	NaN	NaN	6910000	NaN	PM_Ihn_O_39	39	PM_Ihn_O
60	722	40	0	0	0	0	NaN	NaN	NaN	5650000	NaN	NaN	6530000	NaN	PM_Ihn_O_39	39	PM_Ihn_O
10	722	40	0	0	0	0	NaN	NaN	NaN	7110000	NaN	NaN	2900000	NaN	PM_Ihn_O_39	39	PM_Ihn_O
10	724	40	0	1	1	0	NaN	NaN	NaN	7120000	NaN	NaN	6600000	NaN	PM_Ihn_Q_41	41	PM_Ihn_Q
20	724	40	0	1	1	0	NaN	NaN	NaN	9930000	NaN	NaN	1560000	NaN	PM_Ihn_Q_41	41	PM_Ihn_Q
0	724	40	0	1	1	0	NaN	NaN	NaN	2400000	NaN	NaN	2590000	NaN	PM_Ihn_Q_41	41	PM_Ihn_Q
60	724	40	0	1	1	0	NaN	NaN	NaN	4150000	NaN	NaN	3590000	NaN	PM_Ihn_Q_41	41	PM_Ihn_Q
20	724	40	0	0	1	0	NaN	NaN	NaN	12200000	NaN	NaN	4730000	NaN	PM_Ihn_Q_41	41	PM_Ihn_Q
60	724	40	0	0	1	0	NaN	NaN	NaN	4300000	NaN	NaN	1990000	NaN	PM_Ihn_Q_41	41	PM_Ihn_Q
10	724	40	0	0	1	0	NaN	NaN	NaN	18700000	NaN	NaN	12200000	NaN	PM_Ihn_Q_41	41	PM_Ihn_Q
0	724	40	0	0	1	0	NaN	NaN	NaN	4660000	NaN	NaN	8110000	NaN	PM_Ihn_Q_41	41	PM_Ihn_Q
60	724	40	0	1	0	0	NaN	NaN	NaN	9960000	NaN	NaN	4640000	NaN	PM_Ihn_Q_41	41	PM_Ihn_Q
10	724	40	0	1	0	0	NaN	NaN	NaN	14600000	NaN	NaN	9550000	NaN	PM_Ihn_Q_41	41	PM_Ihn_Q
20	724	40	0	1	0	0	NaN	NaN	NaN	17000000	NaN	NaN	4360000	NaN	PM_Ihn_Q_41	41	PM_Ihn_Q
0	724	40	0	1	0	0	NaN	NaN	NaN	2750000	NaN	NaN	2720000	NaN	PM_Ihn_Q_41	41	PM_Ihn_Q
0	724	40	0	0	0	0	NaN	NaN	NaN	2960000	NaN	NaN	6190000	NaN	PM_Ihn_Q_41	41	PM_Ihn_Q
60	724	40	0	0	0	0	NaN	NaN	NaN	8160000	NaN	NaN	13400000	NaN	PM_Ihn_Q_41	41	PM_Ihn_Q
10	724	40	0	0	0	0	NaN	NaN	NaN	13400000	NaN	NaN	8090000	NaN	PM_Ihn_Q_41	41	PM_Ihn_Q
20	724	40	0	0	0	0	NaN	NaN	NaN	6490000	NaN	NaN	4810000	NaN	PM_Ihn_Q_41	41	PM_Ihn_Q
80	119	40	0	0	0	0	1550000	NaN	NaN	NaN	NaN	NaN	NaN	NaN	A_d_2	2	A_d
10	119	40	0	0	0	0	1470000	NaN	NaN	NaN	NaN	NaN	NaN	NaN	A_d_2	2	A_d
35	119	40	0	0	0	0	1880000	NaN	NaN	NaN	NaN	NaN	NaN	NaN	A_d_2	2	A_d
20	119	40	0	0	0	0	3330000	NaN	NaN	NaN	NaN	NaN	NaN	NaN	A_d_2	2	A_d
100	119	40	0	0	0	0	1690000	NaN	NaN	NaN	NaN	NaN	NaN	NaN	A_d_2	2	A_d
7	119	40	0	0	0	0	1310000	NaN	NaN	NaN	NaN	NaN	NaN	NaN	A_d_2	2	A_d
0	119	40	0	0	0	0	356000	NaN	NaN	NaN	NaN	NaN	NaN	NaN	A_d_2	2	A_d
30	119	40	0	0	0	0	1930000	NaN	NaN	NaN	NaN	NaN	NaN	NaN	A_d_2	2	A_d
120	119	40	0	0	0	0	1140000	NaN	NaN	NaN	NaN	NaN	NaN	NaN	A_d_2	2	A_d
5	119	40	0	0	0	0	1110000	NaN	NaN	NaN	NaN	NaN	NaN	NaN	A_d_2	2	A_d
12	119	40	0	0	0	0	1550000	NaN	NaN	NaN	NaN	NaN	NaN	NaN	A_d_2	2	A_d
40	119	40	0	0	0	0	1590000	NaN	NaN	NaN	NaN	NaN	NaN	NaN	A_d_2	2	A_d
0	119	40	0	0	0	0	546000	NaN	NaN	NaN	NaN	NaN	NaN	NaN	A_d_2	2	A_d
180	119	40	0	0	0	0	1050000	NaN	NaN	NaN	NaN	NaN	NaN	NaN	A_d_2	2	A_d
60	119	40	0	0	0	0	570000	NaN	NaN	NaN	NaN	NaN	NaN	NaN	A_d_2	2	A_d
25	119	40	0	0	0	0	2580000	NaN	NaN	NaN	NaN	NaN	NaN	NaN	A_d_2	2	A_d
2	119	40	0	0	0	0	574000	NaN	NaN	NaN	NaN	NaN	NaN	NaN	A_d_2	2	A_d
15	119	40	0	0	0	0	2890000	NaN	NaN	NaN	NaN	NaN	NaN	NaN	A_d_2	2	A_d
0	120	40	0	0	0	0	NaN	111000	NaN	NaN	NaN	NaN	NaN	1200000	B_d_10	10	B_d
60	120	40	0	0	0	0	NaN	475000	NaN	NaN	NaN	NaN	NaN	1110000	B_d_10	10	B_d
12	120	40	0	0	0	0	NaN	581000	NaN	NaN	NaN	NaN	NaN	1130000	B_d_10	10	B_d
37	120	40	0	0	0	0	NaN	514000	NaN	NaN	NaN	NaN	NaN	1070000	B_d_10	10	B_d
360	120	40	0	0	0	0	NaN	118000	NaN	NaN	NaN	NaN	NaN	763000	B_d_10	10	B_d
5	120	40	0	0	0	0	NaN	764000	NaN	NaN	NaN	NaN	NaN	758000	B_d_10	10	B_d
25	120	40	0	0	0	0	NaN	528000	NaN	NaN	NaN	NaN	NaN	395000	B_d_10	10	B_d
120	120	40	0	0	0	0	NaN	45753	NaN	NaN	NaN	NaN	NaN	165000	B_d_10	10	B_d
7	121	40	0	0	0	0	NaN	324000	NaN	NaN	NaN	NaN	NaN	544000	B_d_11	11	B_d
480	121	40	0	0	0	0	NaN	176000	NaN	NaN	NaN	NaN	NaN	769000	B_d_11	11	B_d
30	121	40	0	0	0	0	NaN	554000	NaN	NaN	NaN	NaN	NaN	838000	B_d_11	11	B_d
15	121	40	0	0	0	0	NaN	488000	NaN	NaN	NaN	NaN	NaN	926000	B_d_11	11	B_d
180	121	40	0	0	0	0	NaN	125000	NaN	NaN	NaN	NaN	NaN	816000	B_d_11	11	B_d
40	121	40	0	0	0	0	NaN	214000	NaN	NaN	NaN	NaN	NaN	782000	B_d_11	11	B_d
0	121	40	0	0	0	0	NaN	31913	NaN	NaN	NaN	NaN	NaN	775000	B_d_11	11	B_d
80	121	40	0	0	0	0	NaN	95822	NaN	NaN	NaN	NaN	NaN	688000	B_d_11	11	B_d
35	122	40	0	0	0	0	NaN	323000	NaN	NaN	NaN	NaN	NaN	254000	B_d_12	12	B_d
10	122	40	0	0	0	0	NaN	549000	NaN	NaN	NaN	NaN	NaN	345000	B_d_12	12	B_d
50	122	40	0	0	0	0	NaN	551000	NaN	NaN	NaN	NaN	NaN	374000	B_d_12	12	B_d
20	122	40	0	0	0	0	NaN	706000	NaN	NaN	NaN	NaN	NaN	285000	B_d_12	12	B_d
1080	122	40	0	0	0	0	NaN	202000	NaN	NaN	NaN	NaN	NaN	339000	B_d_12	12	B_d
2	122	40	0	0	0	0	NaN	340000	NaN	NaN	NaN	NaN	NaN	523000	B_d_12	12	B_d
100	122	40	0	0	0	0	NaN	241000	NaN	NaN	NaN	NaN	NaN	453000	B_d_12	12	B_d
240	122	40	0	0	0	0	NaN	154000	NaN	NaN	NaN	NaN	NaN	324000	B_d_12	12	B_d
0	126	40	0	0	0	0	NaN	5580000	NaN	NaN	NaN	NaN	NaN	4410000	siRNA_1_1	1	siRNA_1
10	126	40	0	0	0	0	NaN	20800000	NaN	NaN	NaN	NaN	NaN	6050000	siRNA_1_1	1	siRNA_1
20	126	40	0	0	0	0	NaN	16100000	NaN	NaN	NaN	NaN	NaN	6980000	siRNA_1_1	1	siRNA_1
30	126	40	0	0	0	0	NaN	13100000	NaN	NaN	NaN	NaN	NaN	4530000	siRNA_1_1	1	siRNA_1
60	126	40	0	0	0	0	NaN	15800000	NaN	NaN	NaN	NaN	NaN	4030000	siRNA_1_1	1	siRNA_1
120	126	40	0	0	0	0	NaN	12900000	NaN	NaN	NaN	NaN	NaN	5240000	siRNA_1_1	1	siRNA_1
0	126	40	0	0	0	1	NaN	2250000	NaN	NaN	NaN	NaN	NaN	4800000	siRNA_1_1	1	siRNA_1
10	126	40	0	0	0	1	NaN	14500000	NaN	NaN	NaN	NaN	NaN	6580000	siRNA_1_1	1	siRNA_1
20	126	40	0	0	0	1	NaN	10000000	NaN	NaN	NaN	NaN	NaN	2290000	siRNA_1_1	1	siRNA_1
30	126	40	0	0	0	1	NaN	13800000	NaN	NaN	NaN	NaN	NaN	5430000	siRNA_1_1	1	siRNA_1
60	126	40	0	0	0	1	NaN	14700000	NaN	NaN	NaN	NaN	NaN	6730000	siRNA_1_1	1	siRNA_1
120	126	40	0	0	0	1	NaN	9850000	NaN	NaN	NaN	NaN	NaN	7810000	siRNA_1_1	1	siRNA_1
0	128	40	0	0	0	0	NaN	NaN	9360000	NaN	NaN	NaN	80691	NaN	siRNA_1_3	3	siRNA_1
10	128	40	0	0	0	0	NaN	NaN	21100000	NaN	NaN	NaN	85353	NaN	siRNA_1_3	3	siRNA_1
20	128	40	0	0	0	0	NaN	NaN	23900000	NaN	NaN	NaN	94915	NaN	siRNA_1_3	3	siRNA_1
30	128	40	0	0	0	0	NaN	NaN	22200000	NaN	NaN	NaN	55699	NaN	siRNA_1_3	3	siRNA_1
60	128	40	0	0	0	0	NaN	NaN	20120000	NaN	NaN	NaN	68195	NaN	siRNA_1_3	3	siRNA_1
120	128	40	0	0	0	0	NaN	NaN	19080000	NaN	NaN	NaN	56480	NaN	siRNA_1_3	3	siRNA_1
0	128	40	0	0	0	1	NaN	NaN	4440000	NaN	NaN	NaN	57827	NaN	siRNA_1_3	3	siRNA_1
10	128	40	0	0	0	1	NaN	NaN	12860000	NaN	NaN	NaN	76908	NaN	siRNA_1_3	3	siRNA_1
20	128	40	0	0	0	1	NaN	NaN	3210000	NaN	NaN	NaN	67419	NaN	siRNA_1_3	3	siRNA_1
30	128	40	0	0	0	1	NaN	NaN	9910000	NaN	NaN	NaN	81279	NaN	siRNA_1_3	3	siRNA_1
60	128	40	0	0	0	1	NaN	NaN	9800000	NaN	NaN	NaN	27120	NaN	siRNA_1_3	3	siRNA_1
120	128	40	0	0	0	1	NaN	NaN	11760000	NaN	NaN	NaN	61428	NaN	siRNA_1_3	3	siRNA_1
0	130	40	0	0	0	0	NaN	NaN	NaN	4700000	NaN	NaN	8310000	NaN	siRNA_1_5	5	siRNA_1
10	130	40	0	0	0	0	NaN	NaN	NaN	13380000	NaN	NaN	9100000	NaN	siRNA_1_5	5	siRNA_1
20	130	40	0	0	0	0	NaN	NaN	NaN	16750000	NaN	NaN	10500000	NaN	siRNA_1_5	5	siRNA_1
30	130	40	0	0	0	0	NaN	NaN	NaN	14220000	NaN	NaN	7960000	NaN	siRNA_1_5	5	siRNA_1
60	130	40	0	0	0	0	NaN	NaN	NaN	8450000	NaN	NaN	6640000	NaN	siRNA_1_5	5	siRNA_1
120	130	40	0	0	0	0	NaN	NaN	NaN	8820000	NaN	NaN	7580000	NaN	siRNA_1_5	5	siRNA_1
0	130	40	0	0	0	1	NaN	NaN	NaN	3970000	NaN	NaN	8610000	NaN	siRNA_1_5	5	siRNA_1
10	130	40	0	0	0	1	NaN	NaN	NaN	26500000	NaN	NaN	10300000	NaN	siRNA_1_5	5	siRNA_1
20	130	40	0	0	0	1	NaN	NaN	NaN	11180000	NaN	NaN	6190000	NaN	siRNA_1_5	5	siRNA_1
30	130	40	0	0	0	1	NaN	NaN	NaN	26560000	NaN	NaN	8290000	NaN	siRNA_1_5	5	siRNA_1
60	130	40	0	0	0	1	NaN	NaN	NaN	14310000	NaN	NaN	5220000	NaN	siRNA_1_5	5	siRNA_1
120	130	40	0	0	0	1	NaN	NaN	NaN	21470000	NaN	NaN	8180000	NaN	siRNA_1_5	5	siRNA_1
0	132	40	0	0	0	0	NaN	3660000	NaN	NaN	NaN	NaN	NaN	3280000	siRNA_2_1	1	siRNA_2
10	132	40	0	0	0	0	NaN	7100000	NaN	NaN	NaN	NaN	NaN	1430000	siRNA_2_1	1	siRNA_2
20	132	40	0	0	0	0	NaN	11700000	NaN	NaN	NaN	NaN	NaN	3330000	siRNA_2_1	1	siRNA_2
30	132	40	0	0	0	0	NaN	11800000	NaN	NaN	NaN	NaN	NaN	2820000	siRNA_2_1	1	siRNA_2
60	132	40	0	0	0	0	NaN	8120000	NaN	NaN	NaN	NaN	NaN	673000	siRNA_2_1	1	siRNA_2
120	132	40	0	0	0	0	NaN	9970000	NaN	NaN	NaN	NaN	NaN	3630000	siRNA_2_1	1	siRNA_2
0	132	40	0	0	0	1	NaN	2950000	NaN	NaN	NaN	NaN	NaN	5130000	siRNA_2_1	1	siRNA_2
10	132	40	0	0	0	1	NaN	10600000	NaN	NaN	NaN	NaN	NaN	5660000	siRNA_2_1	1	siRNA_2
20	132	40	0	0	0	1	NaN	12600000	NaN	NaN	NaN	NaN	NaN	5630000	siRNA_2_1	1	siRNA_2
30	132	40	0	0	0	1	NaN	9070000	NaN	NaN	NaN	NaN	NaN	3210000	siRNA_2_1	1	siRNA_2
60	132	40	0	0	0	1	NaN	7530000	NaN	NaN	NaN	NaN	NaN	3530000	siRNA_2_1	1	siRNA_2
120	132	40	0	0	0	1	NaN	7370000	NaN	NaN	NaN	NaN	NaN	3390000	siRNA_2_1	1	siRNA_2
0	134	40	0	0	0	0	NaN	NaN	1639000	NaN	NaN	NaN	245000	NaN	siRNA_2_3	3	siRNA_2
10	134	40	0	0	0	0	NaN	NaN	8450000	NaN	NaN	NaN	73287	NaN	siRNA_2_3	3	siRNA_2
20	134	40	0	0	0	0	NaN	NaN	8530000	NaN	NaN	NaN	238000	NaN	siRNA_2_3	3	siRNA_2
30	134	40	0	0	0	0	NaN	NaN	5670000	NaN	NaN	NaN	217000	NaN	siRNA_2_3	3	siRNA_2
60	134	40	0	0	0	0	NaN	NaN	611000	NaN	NaN	NaN	51095	NaN	siRNA_2_3	3	siRNA_2
120	134	40	0	0	0	0	NaN	NaN	1937000	NaN	NaN	NaN	189000	NaN	siRNA_2_3	3	siRNA_2
0	134	40	0	0	0	1	NaN	NaN	524000	NaN	NaN	NaN	177000	NaN	siRNA_2_3	3	siRNA_2
10	134	40	0	0	0	1	NaN	NaN	1574000	NaN	NaN	NaN	215000	NaN	siRNA_2_3	3	siRNA_2
20	134	40	0	0	0	1	NaN	NaN	1449000	NaN	NaN	NaN	196000	NaN	siRNA_2_3	3	siRNA_2
30	134	40	0	0	0	1	NaN	NaN	1714000	NaN	NaN	NaN	51284	NaN	siRNA_2_3	3	siRNA_2
60	134	40	0	0	0	1	NaN	NaN	1455000	NaN	NaN	NaN	133000	NaN	siRNA_2_3	3	siRNA_2
120	134	40	0	0	0	1	NaN	NaN	1251000	NaN	NaN	NaN	120000	NaN	siRNA_2_3	3	siRNA_2
0	136	40	0	0	0	0	NaN	NaN	NaN	1917000	NaN	NaN	9550000	NaN	siRNA_2_5	5	siRNA_2
10	136	40	0	0	0	0	NaN	NaN	NaN	7810000	NaN	NaN	10800000	NaN	siRNA_2_5	5	siRNA_2
20	136	40	0	0	0	0	NaN	NaN	NaN	7300000	NaN	NaN	11100000	NaN	siRNA_2_5	5	siRNA_2
30	136	40	0	0	0	0	NaN	NaN	NaN	5560000	NaN	NaN	9870000	NaN	siRNA_2_5	5	siRNA_2
60	136	40	0	0	0	0	NaN	NaN	NaN	2790000	NaN	NaN	7460000	NaN	siRNA_2_5	5	siRNA_2
120	136	40	0	0	0	0	NaN	NaN	NaN	4500000	NaN	NaN	7240000	NaN	siRNA_2_5	5	siRNA_2
0	136	40	0	0	0	1	NaN	NaN	NaN	3010000	NaN	NaN	8720000	NaN	siRNA_2_5	5	siRNA_2
10	136	40	0	0	0	1	NaN	NaN	NaN	13240000	NaN	NaN	8410000	NaN	siRNA_2_5	5	siRNA_2
20	136	40	0	0	0	1	NaN	NaN	NaN	10690000	NaN	NaN	8500000	NaN	siRNA_2_5	5	siRNA_2
30	136	40	0	0	0	1	NaN	NaN	NaN	10310000	NaN	NaN	9200000	NaN	siRNA_2_5	5	siRNA_2
60	136	40	0	0	0	1	NaN	NaN	NaN	12700000	NaN	NaN	8120000	NaN	siRNA_2_5	5	siRNA_2
120	136	40	0	0	0	1	NaN	NaN	NaN	13700000	NaN	NaN	8450000	NaN	siRNA_2_5	5	siRNA_2
0	138	40	0	0	0	0	NaN	0.7931648474	NaN	NaN	NaN	NaN	NaN	NaN	siRNA_Array3_1	7	siRNA_Array_1
10	138	40	0	0	0	0	NaN	4.4209932904	NaN	NaN	NaN	NaN	NaN	NaN	siRNA_Array3_1	7	siRNA_Array_1
20	138	40	0	0	0	0	NaN	5.3049011751	NaN	NaN	NaN	NaN	NaN	NaN	siRNA_Array3_1	7	siRNA_Array_1
30	138	40	0	0	0	0	NaN	3.7529075291	NaN	NaN	NaN	NaN	NaN	NaN	siRNA_Array3_1	7	siRNA_Array_1
60	138	40	0	0	0	0	NaN	4.2884400357	NaN	NaN	NaN	NaN	NaN	NaN	siRNA_Array3_1	7	siRNA_Array_1
120	138	40	0	0	0	0	NaN	2.5044197805	NaN	NaN	NaN	NaN	NaN	NaN	siRNA_Array3_1	7	siRNA_Array_1
0	138	40	0	0	0	1	NaN	0.3500530234	NaN	NaN	NaN	NaN	NaN	NaN	siRNA_Array3_1	7	siRNA_Array_1
10	138	40	0	0	0	1	NaN	2.4580727558	NaN	NaN	NaN	NaN	NaN	NaN	siRNA_Array3_1	7	siRNA_Array_1
20	138	40	0	0	0	1	NaN	2.7802204647	NaN	NaN	NaN	NaN	NaN	NaN	siRNA_Array3_1	7	siRNA_Array_1
30	138	40	0	0	0	1	NaN	3.1659982545	NaN	NaN	NaN	NaN	NaN	NaN	siRNA_Array3_1	7	siRNA_Array_1
60	138	40	0	0	0	1	NaN	3.1378127205	NaN	NaN	NaN	NaN	NaN	NaN	siRNA_Array3_1	7	siRNA_Array_1
120	138	40	0	0	0	1	NaN	2.5274710173	NaN	NaN	NaN	NaN	NaN	NaN	siRNA_Array3_1	7	siRNA_Array_1
0	139	40	0	0	0	0	NaN	NaN	2.1014400811	NaN	NaN	NaN	NaN	NaN	siRNA_Array_3_2	9	siRNA_Array_1
10	139	40	0	0	0	0	NaN	NaN	9.8685145368	NaN	NaN	NaN	NaN	NaN	siRNA_Array_3_2	9	siRNA_Array_1
20	139	40	0	0	0	0	NaN	NaN	9.1424516642	NaN	NaN	NaN	NaN	NaN	siRNA_Array_3_2	9	siRNA_Array_1
30	139	40	0	0	0	0	NaN	NaN	6.1502368542	NaN	NaN	NaN	NaN	NaN	siRNA_Array_3_2	9	siRNA_Array_1
60	139	40	0	0	0	0	NaN	NaN	7.1567025972	NaN	NaN	NaN	NaN	NaN	siRNA_Array_3_2	9	siRNA_Array_1
120	139	40	0	0	0	0	NaN	NaN	5.0414434885	NaN	NaN	NaN	NaN	NaN	siRNA_Array_3_2	9	siRNA_Array_1
0	139	40	0	0	0	1	NaN	NaN	0.4795785631	NaN	NaN	NaN	NaN	NaN	siRNA_Array_3_2	9	siRNA_Array_1
10	139	40	0	0	0	1	NaN	NaN	3.0867204975	NaN	NaN	NaN	NaN	NaN	siRNA_Array_3_2	9	siRNA_Array_1
20	139	40	0	0	0	1	NaN	NaN	2.4140601711	NaN	NaN	NaN	NaN	NaN	siRNA_Array_3_2	9	siRNA_Array_1
30	139	40	0	0	0	1	NaN	NaN	2.3589433918	NaN	NaN	NaN	NaN	NaN	siRNA_Array_3_2	9	siRNA_Array_1
60	139	40	0	0	0	1	NaN	NaN	2.3309585888	NaN	NaN	NaN	NaN	NaN	siRNA_Array_3_2	9	siRNA_Array_1
120	139	40	0	0	0	1	NaN	NaN	1.6073531989	NaN	NaN	NaN	NaN	NaN	siRNA_Array_3_2	9	siRNA_Array_1
0	141	40	0	0	0	0	NaN	NaN	NaN	2926000	NaN	NaN	NaN	NaN	siRNA_IB_3_3	10	siRNA_Array_1
10	141	40	0	0	0	0	NaN	NaN	NaN	9960000	NaN	NaN	NaN	NaN	siRNA_IB_3_3	10	siRNA_Array_1
20	141	40	0	0	0	0	NaN	NaN	NaN	7610000	NaN	NaN	NaN	NaN	siRNA_IB_3_3	10	siRNA_Array_1
30	141	40	0	0	0	0	NaN	NaN	NaN	6820000	NaN	NaN	NaN	NaN	siRNA_IB_3_3	10	siRNA_Array_1
60	141	40	0	0	0	0	NaN	NaN	NaN	6610000	NaN	NaN	NaN	NaN	siRNA_IB_3_3	10	siRNA_Array_1
120	141	40	0	0	0	0	NaN	NaN	NaN	4590000	NaN	NaN	NaN	NaN	siRNA_IB_3_3	10	siRNA_Array_1
0	141	40	0	0	0	1	NaN	NaN	NaN	4430000	NaN	NaN	NaN	NaN	siRNA_IB_3_3	10	siRNA_Array_1
10	141	40	0	0	0	1	NaN	NaN	NaN	9920000	NaN	NaN	NaN	NaN	siRNA_IB_3_3	10	siRNA_Array_1
20	141	40	0	0	0	1	NaN	NaN	NaN	13870000	NaN	NaN	NaN	NaN	siRNA_IB_3_3	10	siRNA_Array_1
30	141	40	0	0	0	1	NaN	NaN	NaN	11530000	NaN	NaN	NaN	NaN	siRNA_IB_3_3	10	siRNA_Array_1
60	141	40	0	0	0	1	NaN	NaN	NaN	13630000	NaN	NaN	NaN	NaN	siRNA_IB_3_3	10	siRNA_Array_1
120	141	40	0	0	0	1	NaN	NaN	NaN	8180000	NaN	NaN	NaN	NaN	siRNA_IB_3_3	10	siRNA_Array_1
