# Supplementary material for: Disentangling the Complexity of HGF Signaling by Combining Qualitative and Quantitative Modeling
Source: PLoS Comput Biol. 2015 Apr 23;11(4):e1004192. doi: 10.1371/journal.pcbi.1004192 (PMC4427303; doi:10.1371/journal.pcbi.1004192)
Supplement: S4 Dataset — The datasets contain the experimental data used for the selection of minimal model structures and model calibration. The datafile is characterized by a header row as follow: Time: duration of HGF stimulation. Units: minutes. Gel: unique number to identify the gel for each analyzed protein HGF_input: concentration of HGF used for stimulation. Units: ng/ml Met_ihn: Met inhibitor Mek_inh: MEK inhibitor Pdk_inh: PDK1 inhibitor ERK siRNA: siRNA targeting ERK1/2 pERK_au: sum of ERK1 and ERK2 phosphorylation measured by mass spectrometry. Units: arbitrary units (au) Exp_Gel_ori: experiment identifier is indicated in letters (i.e. “A_tc”); reference number of gel. Gel_ori: internal reference gel number Exp: internal reference experiment identifier. (XLSX) [file pcbi.1004192.s025.xlsx]

## Sheet: Sheet1
time	Gel	HGF_input	Met_inh	Mek_inh	Pdk_inh	ERK_siRNA	pERK_rel_obs	ERK_rel_obs
0	1	100	0	0	0	0	12.7056859582	87
5	1	100	0	0	0	0	77.329514278	23
10	1	100	0	0	0	0	68.6115037444	31
15	1	100	0	0	0	0	69.2224545786	31
20	1	100	0	0	0	0	59.9246709493	40
30	1	100	0	0	0	0	55.7040562467	44
60	1	100	0	0	0	0	46.327200564	54
120	1	100	0	0	0	0	26.4732121764	74
0	2	100	0	0	0	0	12.3319815841	88
5	2	100	0	0	0	0	83.5038007474	16
10	2	100	0	0	0	0	79.0035705248	21
15	2	100	0	0	0	0	86.5790707871	13
20	2	100	0	0	0	0	71.7788215042	28
30	2	100	0	0	0	0	73.9225686447	26
60	2	100	0	0	0	0	60.4379253791	40
120	2	100	0	0	0	0	39.3991110856	61
0	3	100	0	0	0	0	14.4687021782	86
5	3	100	0	0	0	0	82.4186386013	18
10	3	100	0	0	0	0	77.2709748664	23
15	3	100	0	0	0	0	81.003694519	19
20	3	100	0	0	0	0	70.9631603345	29
30	3	100	0	0	0	0	66.7053927701	33
60	3	100	0	0	0	0	58.699422113	41
120	3	100	0	0	0	0	40.6751910176	59
0	4	100	0	0	0	0	31.4220352575	68.6
2.5	4	100	0	0	0	0	51.3754797573	48.6
5	4	100	0	0	0	0	81.6274827482	18.4
7.5	4	100	0	0	0	0	80.6256760717	19.4
10	4	100	0	0	0	0	74.9817419687	25
12.5	4	100	0	0	0	0	69.2348523246	30.8
15	4	100	0	0	0	0	71.4366130085	28.6
17.5	4	100	0	0	0	0	68.7673163947	31.2
20	4	100	0	0	0	0	74.3759961759	25.6
25	4	100	0	0	0	0	69.6406450636	30.4
30	4	100	0	0	0	0	65.486805665	34.5
40	4	100	0	0	0	0	62.1187053365	37.9
50	4	100	0	0	0	0	55.6788229647	44.3
60	4	100	0	0	0	0	55.5021098483	44.5
120	4	100	0	0	0	0	53.4704368799	46.5
0	5	100	0	0	0	0	38.4445994903	61.6
2.5	5	100	0	0	0	0	58.2396219954	41.8
5	5	100	0	0	0	0	88.5275670275	11.5
7.5	5	100	0	0	0	0	82.9968662418	17
10	5	100	0	0	0	0	79.5346272782	20.5
12.5	5	100	0	0	0	0	97.363379422	2.6
15	5	100	0	0	0	0	76.2902690844	23.7
17.5	5	100	0	0	0	0	75.1522209721	24.8
20	5	100	0	0	0	0	77.6456949799	22.4
25	5	100	0	0	0	0	75.5327859024	24.5
30	5	100	0	0	0	0	73.0752163939	26.9
40	5	100	0	0	0	0	67.9671413765	32
50	5	100	0	0	0	0	67.1648266098	32.8
60	5	100	0	0	0	0	66.8326338989	33.2
120	5	100	0	0	0	0	63.6054293052	36.4
